# Supplementary material for: Principles Governing A-to-I RNA Editing in the Breast Cancer Transcriptome
Source: Cell Rep. 2015 Oct 1;13(2):277–89. doi: 10.1016/j.celrep.2015.09.032 (PMC5326813; doi:10.1016/j.celrep.2015.09.032)
Supplement: Table S1. Patient Data, Related to Figures 1, 2, 3, 4, and 5 [file mmc2.xlsx]

## Sheet: Patients data
sample_id	Tumor	DCIS	Stroma	Adipose	Normal.epith	TILs	IHC_subtype	age	breast_surgery	axillary_surgey	histotype	vascular_emboly	tumor_size	nodes_pos	nodes_extracted	SBR	grade	er_score	er_status	pgr_score	pgr_status	her2_IHC	her2_FISH	HER2/CR 17	HER2_status	Ki67	chemo_(neo*)adjuvant	hormono_adjuvant	RT_adjuvant	herceptin_adjuvant	e.OS	t.OS	e.IDFS	t.IDFS	e.DDFS	t.DDFS
TN-1	NA	NA	NA	NA	NA	10	1	41.1608	0	0	0	0	13	0	3	9	3	0	0	0	0	0	NP	NA	0	90	1	0	1	0	0	5.1718	0	5.1718	0	5.1718
TN-2	90	0	5	0	0	10	1	46.8419	1	UK	0	1	50	UK	UK	9	3	0	0	0	0	0	NP	NA	0	90	0	0	0	0	0(censored)	2.29158	1	0	1	0
TN-3	90	5	2	1	0	5	1	59.0801	0	1	0	0	20	0	11	9	3	0	0	0	0	0	NP	NA	0	30	1	0	0	0	0(censored)	0.344969	0	0.344969	0	0.344969
TN-5	79	0	3	3	0	51	1	38.8966	1	1	0	0	42	0	16	9	3	0	0	0	0	0	NP	NA	0	90	1	0	1	0	0	5.09788	1	4.58042	1	4.58042
TN-15	92	0	3	0	0	15	1	35.4689	0	0	0	0	17	0	2	9	3	0	0	0	0	0	NP	NA	0	90	1	0	1	0	0	3.3347	0	3.3347	0	3.3347
TN-16	95	0	3	0	0	5	1	52.4956	0	1	0	1	17	6	26	9	3	0	0	0	0	0	NP	NA	0	60	1	0	1	0	1	1.79329	1	1.39904	1	1.39904
TN-17	74	0	2	1	20	5	1	34.1383	1	1	0	0	11	0	22	8	3	0	0	0	0	0	NP	NA	0	70	1	0	1	0	0	4.88159	0	4.88159	0	4.88159
TN-18	92	0	3	0	0	3	1	61.5195	0	0	0	0	14	0	2	7	2	0	0	0	0	0	NP	NA	0	30	0	0	1	0	0	2.50787	1	0	1	0
TN-19	91	0	4	0	0	5	1	50.3436	0	0	0	0	20	0	3	9	3	0	0	0	0	0	NP	NA	0	80	1	0	1	0	0	1.86721	0	1.86721	0	1.86721
TN-20	70	0	0	0	0	51	1	50.9514	1	1	0	0	19	0	13	9	3	0	0	0	0	0	NP	NA	0	80	1	0	0	0	0	3.50171	0	3.50171	0	3.50171
TN-21	93	0	2	1	0	5	1	55.7509	1	1	0	0	16	0	15	9	3	0	0	0	0	0	NP	NA	0	80	1	0	0	0	0	1.97399	0	1.97399	0	1.97399
TN-22	96	0	2	0	0	3	1	38.59	0	1	0	1	12	0	16	9	3	0	0	0	0	0	NP	NA	0	50	1**	0	1	0	0	2.81177	0	2.81177	0	2.81177
TN-23	76	0	2	0	20	3	1	64.8268	0	0	2	0	15	0	2	6	2	0	0	0	0	1	NP	NA	0	10	1	0	1	0	0	3.0308	0	3.0308	0	3.0308
TN-24	91	0	4	0	1	5	1	63.1951	0	1	0	0	16	0	22	8	3	0	0	0	0	0	NP	NA	0	30	1	0	1	0	0	2.03422	0	2.03422	0	2.03422
TN-25	96	0	1	0	0	7	1	78.5544	1	1	0	1	21	0	23	8	3	0	0	0	0	0	NP	NA	0	20	0	0	0	0	0(censored)	0.0164271	0	0.0164271	0	0.0164271
TN-26	70	0	3	1	25	15	1	80.9363	0	0	0	0	12	0	1	8	3	0	0	0	0	1	NP	NA	0	30	0	0	1	0	0	4.91718	0	4.91718	0	4.91718
TN-27	73	2	5	0	0	10	1*	56.7529	0	0	0	1	18	0	2	9	3	0	0	0	0	3	1	2.3	1	80	1	0	1	1	0	3.17317	0	3.17317	0	3.17317
TN-28	90	0	3	0	0	10	1	53.6454	0	0	0	0	11	0	1	9	3	0	0	0	0	0	NP	NA	0	80	1	0	1	0	0	2.55168	0	2.55168	0	2.55168
HER2-2	81	0	4	0	0	20	2	82.7762	0	1	0	0	34	1	18	9	3	6	1	3	1	3	1	8.67	1	40	0	1	1	1	0	4.78303	0	4.78303	0	4.78303
HER2-3	81	5	5	1	5	30	2	34.9487	1	1	0	1	70	6	17	8	3	5	1	7	1	3	1	5.25	1	20	1	1	1	1	0	4.69815	0	4.69815	0	4.69815
HER2-13	87	0	2	1	0	51	2	45.7687	0	1	0	0	17	3	23	8	3	8	1	8	1	3	1	5.32	1	35	1	1	1	1	0	4.17248	0	4.17248	0	4.17248
HER2-14	87	0	3	5	0	3	2	49.1581	0	0	0	0	16	0	7	8	3	6	1	5	1	3	1	12.74	1	25	1	1	1	1	0	2.72142	0	2.72142	0	2.72142
HER2-15	81	0	3	1	10	15	2	45.2156	1	1	0	1	13	0	14	9	3	8	1	8	1	3	1	2.73	1	20	1	1	1	1	0	4.37509	0	4.37509	0	4.37509
HER2-16	62	0	2	1	5	55	2	58.3463	0	1	2	0	24	2	10	7	2	6	1	0	0	3	1	9.15	1	25	1	1	1	1	0	3.68241	0	3.68241	0	3.68241
HER2-18	96	0	2	0	0	7	2	37.9877	1	1	0	1	120	5	15	8	3	4	1	2	1	3	1	12	1	15	1	1	1	1	1	20.8542	1	13.6099	1	13.6099
HER2-19	94	0	3	0	0	7	2	60.1506	0	1	0	0	17	2	12	7	2	8	1	0	0	3	1	5.77	1	35	1	1	1	1	1	3.88227	1	1.94387	1	1.94387
HER2-20	93	0	3	1	0	30	2	66.4559	0	1	0	0	22	2	12	9	3	7	1	8	1	3	1	3.32	1	40	1	1	1	1	0	4.98289	0	4.98289	0	4.98289
HER2-21	94	0	3	0	0	3	2	46.4586	1	0	0	0	13	0	2	9	3	0	0	0	0	3	1	5.42	1	70	1	0	1	1	0	2.51882	0	2.51882	0	2.51882
HER2-22	92	0	2	1	0	10	2	39.1211	1	1	0	0	13	1	15	7	2	7	1	4	0	3	1	10.83	1	30	1	1	1	1	0	3.33196	1	3.04723	1	3.04723
HER2-23	86	0	3	0	1	15	2	54.8008	0	1	0	0	25	1	11	7	2	7	1	0	0	2	1	5.08	1	2	1	1	1	1	0	5.13621	0	5.13621	0	5.13621
HER2-24	95	0	1	1	0	10	2	49.0322	0	1	0	0	25	1	10	9	3	3	1	0	0	3	1	6.8	1	50	1	1	1	1	1	2.8282	1	1.6783	1	1.6783
LA-4	95	0	2	1	0	3	3	60.7502	0	0	0	0	18	0	1	5	1	8	1	7	1	0	NP	NA	0	10	0	1	1	0	0	5.05955	0	5.05955	0	5.05955
LA-18	93	0	2	3	0	3	3	62.8063	0	1	0	0	24	0	12	4	1	8	1	6	1	0	NP	NA	0	5	0	1	1	0	0	3.2553	0	3.2553	0	3.2553
LA-19	87	0	3	0	5	10	3	37.3415	0	1	0	0	20	0	13	4	1	8	1	8	1	0	NP	NA	0	10	0	1	1	0	0	3.11567	0	3.11567	0	3.11567
LA-20	91	0	3	0	3	5	3	50.4613	1	1	1	0	9	0	18	5	1	8	1	8	1	0	NP	NA	0	10	0	UK	0	0	0	1.08966	0	1.08966	0	1.08966
LA-21	94	2	2	0	1	3	3	51.4031	1	1	0	0	17	0	15	5	1	8	1	8	1	0	NP	NA	0	5	0	1	UK	0	0	5.2512	1	2.2642	1	2.2642
LA-22	92	0	3	0	0	10	3	61.5031	0	0	0	0	13	0	3	5	1	7	1	7	1	0	NP	NA	0	5	0	1	1	0	0	5.1718	0	5.1718	0	5.1718
LA-23	91	0	2	0	5	7	3	72.8761	1	1	0	0	20	1	14	5	1	8	1	0	1	0	NP	NA	0	10	0	1	0	0	1	4.2245	1	2.84736	1	2.84736
LA-24	99	0	1	0	0	3	3	62.7981	0	1	0	0	12	1	17	5	1	8	1	8	1	0	NP	NA	0	10	0	1	1	0	0	2.28337	0	2.28337	0	2.28337
LA-25	96	0	3	0	0	5	3	57.5441	0	0	0	0	9	0	1	5	1	8	1	8	1	0	NP	NA	0	5	0	1	1	0	0(censored)	1.05407	0	1.05407	0	1.05407
LA-26	90	0	2	0	5	5	3	65.6728	0	1	0	0	33	0	25	5	1	8	1	8	1	0	NP	NA	0	20	1	1	1	0	0	3.08282	0	3.08282	0	3.08282
LA-27	95	0	2	1	0	3	3	62.4093	0	0	0	0	18	0	3	5	1	8	1	8	1	0	NP	NA	0	5	0	1	1	0	0	2.31348	0	2.31348	0	2.31348
LA-28	88	0	3	1	3	3	3	64.3176	0	1	0	0	20	1	12	5	1	8	1	8	1	0	NP	NA	0	5	0	1	1	0	0	3.57563	0	3.57563	0	3.57563
LA-29	88	0	5	0	0	5	3	51.1732	1	1	0	1	45	1	12	5	1	8	1	8	1	0	NP	NA	0	10	1	1	1	0	0	1.9165	0	1.9165	0	1.9165
LA-31	96	0	3	0	0	3	3	85.0048	0	0	0	0	15	0	4	5	1	8	1	8	1	0	NP	NA	0	10	0	1	1	0	0	2.47502	0	2.47502	0	2.47502
LA-32	90	0	3	0	5	3	3	57.7495	0	0	0	0	11	0	1	4	1	8	1	8	1	0	NP	NA	0	10	0	0	1	0	0	2.60643	0	2.60643	0	2.60643
LA-33	90	0	5	0	2	10	3	67.6961	0	1	0	0	17	0	UK	4	1	8	1	6	1	0	NP	NA	0	10	0	1	1	0	0	2.98152	0	2.98152	0	2.98152
LB-1	92	1	5	0	0	7	4	42.1985	0	1	0	0	10	4	18	9	3	7	1	8	1	0	NP	NA	0	30	1	1	1	0	0	5.54141	0	5.54141	0	5.54141
LB-3	97	0	2	0	0	5	4	52.9692	0	0	2	0	10	1	3	8	3	8	1	8	1	0	NP	NA	0	8	0	1	1	0	0	4.77207	0	4.77207	0	4.77207
LB-5	88	0	2	0	5	5	4	41.9247	0	0	0	0	20	1	12	9	3	3	1	0	0	0	NP	NA	0	70	1	1	1	0	0	4.18617	0	4.18617	0	4.18617
LB-15	86	1	2	0	1	7	4	79.1896	1	1	0	1	25	3	15	9	3	8	1	8	1	0	NP	NA	0	20	0	1	0	0	0	2.88569	0	2.88569	0	2.88569
LB-17	77	1	10	1	1	10	4	56.6571	0	1	0	0	23	0	5	8	3	8	1	0	0	0	NP	NA	0	10	1	1	1	0	0	5.0924	0	5.0924	0	5.0924
LB-18	93	0	4	1	0	1	4	61.4237	1	1	0	0	20	0	13	8	3	7	1	5	1	0	NP	NA	0	20	1	1	0	0	0	3.04997	0	3.04997	0	3.04997
LB-19	85	0	3	0	2	40	4	33.5305	0	0	0	0	18	0	1	9	3	4	1	0	0	0	NP	NA	0	90	1	1	1	0	0	2.0397	0	2.0397	0	2.0397
LB-20	70	0	10	10	0	10	4	45.0048	0	0	0	0	11	0	4	9	3	8	1	8	1	0	NP	NA	0	20	1	1	1	0	0	0.659822	0	0.659822	0	0.659822
LB-21	90	0	5	0	0	10	4	50.8939	0	1	0	0	16	0	8	9	3	8	1	8	1	0	NP	NA	0	30	1	1	1	0	0	2.0616	0	2.0616	0	2.0616
LB-22	62	0	5	3	15	30	4	52.9911	0	1	0	0	13	0	2	8	3	8	1	7	1	0	NP	NA	0	40	1	1	1	0	0	3.62218	0	3.62218	0	3.62218
LB-23	84	5	5	1	0	7	4	55.269	0	0	0	0	13	0	3	9	3	8	1	7	1	0	NP	NA	0	20	1	1	1	0	0	0.632444	0	0.632444	0	0.632444
sample_id	Unique ID of the patient
Tumor	% of tumor nuclei evaluated on baseline hematoxylin and eosin slide
DCIS	% of Ductal Carcinoma In Situ evaluated on baseline hematoxylin and eosin slide
Stroma	% of stroma nuclei evaluated on baseline hematoxylin and eosin slide
Adipose	% of adipocytes nuclei evaluated on baseline hematoxylin and eosin slide
Normal.epith	% of normal cells nuclei evaluated on baseline hematoxylin and eosin slide
TILs	Porportion of Tumor Infiltrating Lymphocytes (TILs) evaluated on baseline hematoxylin and eosin slide
IHC_subtype	1:triple negative (TN): ER neg, PgR neg, HER2 neg; (* for this patient, subsequent analyses revealed the HER2 status was positive).
	2:HER2 positive (HER2):HER2 positive
	3:luminal A (LA): ER pos, HER2 neg, grade1
	4:luminal B (LB): ER pos, HER2 neg, grade3
age	age of the patient at diagnosis
breast_surgery	0: tumorectomy
	1: mastectomy
axillary_surgey	0: sentinelle lymph node dissection
	1: axillary dissection
	UK: unknown
histotype	0: ductal
	1: lobular
	2: other
vascular_emboly	0: absent
	1: presence
tumor_size	dimension of the tumor in mm
nodes_pos	number of positive lymph nodes
	UK: unknown
nodes_extracted	number of dissected lymph nodes
	UK: unknown
SBR	Scarff-Bloom-Richardson grading system: 3-5 correspond to low grade (G1); 6-7 correspond to intermediate grade (G2); 8-9 correspond to high grade (G3)
grade	see above
er_score	Allred score (out of 8). The score is considered positive if >2
er_status	0: negative
	1: positive
pgr_score	Allred score (out of 8). The score is considered positive if >2
pgr_status	0: negative
	1: positive
her2_IHC	HER2 status evaluated by IHC
her2_FISH	0: negative
	1: positive
	NP: not performed
HER2/CR 17	number of copies of HER2/number of copies of cromosome 17 centromere
	NA: not applicable
HER2_status	0: negative
	1: positive
Ki67	Ki67 continuos value
chemo_adjuvant	0: patient did not receive adjuvant chemotherapy
	1: patient received adjuvant chemotherapy (**this patient received neoadjuvant chemotherapy)
hormono_adjuvant	0: patient did not receive adjuvant hormonotherapy
	1: patient received adjuvant hormonotherapy
	UK: unknown
RT_adjuvant	0: patient did not receive adjuvant radiotherapy
	1: patient received adjuvant radiotherapy
	UK: unknown
herceptin_adjuvant	0: patient did not receive adjuvant herceptin
	1: patient received adjuvant herceptin
e.OS	event overall survival***
t.OS	time overall survival***
e.IDFS	event invasive disease-free survival***
t.IDFS	time invasive disease-free survival***
e.DDFS	event distant-disease-free survival***
t.DDFS	time distant-disease-free survival***
	*** As defined by Hudis C et al. Proposal for standardized definitions for efficacy end points in adjuvant breast cancer trials: The STEPP system. J Clin Oncol 2007;25(15):2127-32
