# Supplementary material for: Principles Governing A-to-I RNA Editing in the Breast Cancer Transcriptome
Source: Cell Rep. 2015 Oct 1;13(2):277–89. doi: 10.1016/j.celrep.2015.09.032 (PMC5326813; doi:10.1016/j.celrep.2015.09.032)
Supplement: Table S3. Sample Data, Related to Figures 1, 2, 3, 4, and 5 [file mmc4.xlsx]

## Sheet: Samples Data
sample.id	exome.coverage	transcriptome.coverage	mean.percent.editing	ADAR.exprs.fpkm	ADAR.exprs.affy	ADAR.exprs.pcr	ADAR.p110.exprs.pcr	ADAR.p150.exprs.pcr	ADAR.dna.copy	STAT1.exprs.fpkm	STAT1.exprs.affy
HER2-2	32614887	16837646	15.2319	20.9196	2.76638	2.27	-0.42	-4.76	2.76638	22.4471	2.76638
HER2-3	19685706	17742498	18.5331	20.4581	2.14384	2.28	-0.8	-6.67	2.14384	22.0468	2.14384
HER2-13	20604182	21419019	13.012	21.0334	1.95315	1.96	-1.52	-5.44	1.95315	22.8262	1.95315
HER2-14	21003291	15638417	15.2802	21.7055	2.60539	2.81	-0.15	-4.13	2.60539	21.8011	2.60539
HER2-15	38988056	20848747	16.2129	20.9393	2.08046	2.01	-1.82	-10.31	2.08046	20.8607	2.08046
HER2-16	19446648	18948325	12.0694	21.0744	2.00389	2.07	-1.55	-6.76	2.00389	22.1279	2.00389
HER2-18	20099867	19964394	18.3693	21.5071	2.24233	2.46	-0.49	-4.22	2.24233	22.5673	2.24233
HER2-19	21334178	19668355	13.9375	20.883	2.04798	1.63	-1.2	-7	2.04798	21.7639	2.04798
HER2-20	20269954	21328370	16.8085	21.1036	2.43007	1.7	-1.19	-5.95	2.43007	21.8667	2.43007
HER2-21	18099486	26996630	10.6482	20.4429	2.00042	0.93	-2.03	-10.39	2.00042	20.8691	2.00042
HER2-22	28919428	15084820	13.1364	21.4811	2.04926	2.29	-0.78	-6.96	2.04926	22.597	2.04926
HER2-23	41371076	17693566	10.7423	20.5139	1.94679	1.42	-2.16	-9.41	1.94679	22.706	1.94679
HER2-24	25906408	12186133	9.42493	20.2939	1.94936	1.83	-1.21	-6.48	1.94936	22.2038	1.94936
LB-1	34334593	20402509	10.6633	20.9722	2.44986	1.69	-0.74	-7.22	2.44986	20.2145	2.44986
LB-3	29237616	12971042	7.18814	20.0861	1.9583	1.26	-1.58	-7.35	1.9583	20.3155	1.9583
LB-5	23550760	16953639	15.3271	21.8555	2.75452	2.56	-0.17	-6.89	2.75452	22.2988	2.75452
LB-15	24150791	10645807	10.2805	21.4602	2.40644	2.36	-0.96	-6.33	2.40644	21.9641	2.40644
LB-17	22799621	19239290	9.27691	20.8749	1.96564	1.39	-1.77	-5.76	1.96564	22.5028	1.96564
LB-18	27558845	16970900	12.2374	20.1552	NA	0.67	-2.48	-9.72	NA	20.1193	NA
LB-19	25564796	19688019	12.136	21.7496	2.14028	2.64	-0.85	-5.76	2.14028	23.0018	2.14028
LB-20	29181029	33293974	12.9923	20.5755	2.1255	1.15	-1.55	-8.67	2.1255	20.6286	2.1255
LB-21	53574475	18666396	11.1668	20.5047	2.12579	1.37	-0.99	-6.43	2.12579	20.5028	2.12579
LB-22	41272458	21334507	9.07654	19.483	NA	NA	NA	NA	NA	19.7288	NA
LB-23	47750174	35800446	12.1208	20.7147	NA	1.05	-1.01	-7.25	NA	20.0263	NA
LA-4	32380203	19213219	11.9587	20.3617	2.19695	1.12	-1.34	-9.39	2.19695	20.1237	2.19695
LA-18	27924121	15345356	13.757	20.6914	2.55124	1.68	-0.64	-6.88	2.55124	19.6817	2.55124
LA-19	33221239	27081069	10.048	20.4754	NA	1.24	-1.86	-9.77	NA	20.1814	NA
LA-20	28244194	11783549	10.1731	20.1889	NA	1.5	-1.21	-8.22	NA	19.788	NA
LA-21	32485880	26108566	10.5814	20.107	1.97753	1.12	-2.57	-11.87	1.97753	19.7586	1.97753
LA-22	30793154	20595623	13.9804	20.9766	2.40011	1.49	-2.24	-9.27	2.40011	21.2739	2.40011
LA-23	34732705	14336784	12.8874	21.2954	NA	1.88	-0.98	-7.08	NA	21.6292	NA
LA-24	33597717	11689342	12.7503	20.3833	2.46981	1.57	-1.74	-10.94	2.46981	20.001	2.46981
LA-25	28110655	14129734	8.66575	19.8854	NA	NA	NA	NA	NA	20.7208	NA
LA-26	27636954	22552782	13.2705	20.6105	2.2133	1.06	-1.97	-6.78	2.2133	21.1511	2.2133
LA-27	NA	21178646	10.9362	20.6976	NA	1.31	-1.83	-8.24	NA	20.2933	NA
LA-28	25942100	18350103	13.9061	20.5742	2.49165	2.25	-1.39	-8.7	2.49165	20.2474	2.49165
LA-29	28953427	8525059	13.3302	20.792	2.82138	1.81	-0.89	-6.04	2.82138	19.5628	2.82138
LA-31	30680044	26702199	12.9478	20.5515	2.30873	1.55	-1.34	-7.07	2.30873	20.9904	2.30873
LA-32	27001898	22793062	9.15331	20.1829	2.02511	0.38	-2.63	-9.79	2.02511	19.7444	2.02511
LA-33	35357049	25966584	12.7519	21.0754	NA	NA	NA	NA	NA	20.4344	NA
TN-1	30388261	24689058	13.1422	21.3107	2.50047	2.38	-0.23	-5.39	2.50047	22.3614	2.50047
TN-2	29414926	27072870	15.0095	20.194	2.24451	1.35	-0.94	-5.36	2.24451	20.9815	2.24451
TN-3	25677643	10182527	9.38978	19.2621	2.1158	0.11	-3.26	-11.53	2.1158	19.7265	2.1158
TN-5	17967321	14424352	15.1758	21.6621	2.32109	3.05	1.13	-3.65	2.32109	22.038	2.32109
TN-15	26381000	16478206	9.68948	19.2857	NA	1.2	-1.39	-7.99	NA	20.777	NA
TN-16	32565256	20634190	9.19313	20.1858	2.05253	1.48	-1.19	-5.06	2.05253	22.2168	2.05253
TN-17	27665023	21899519	15.1754	21.0777	2.30042	1.72	-0.99	-6.12	2.30042	21.4749	2.30042
TN-18	26766902	19812404	10.297	19.9102	2.15039	0.21	-1.69	-6.94	2.15039	20.8228	2.15039
TN-19	20022861	6742159	7.76896	20.6269	2.28279	0.5	-1.57	-7.14	2.28279	20.9726	2.28279
TN-20	33823081	21988148	17.0411	20.536	2.25715	1.25	-1.78	-4.24	2.25715	22.6198	2.25715
TN-21	29552438	19578685	11.3214	20.4299	2.46776	1.71	-0.4	-6.54	2.46776	20.6133	2.46776
TN-22	38765448	13674795	8.54405	19.6228	2.16295	1.04	-0.86	-7.6	2.16295	20.4255	2.16295
TN-23	30101250	14154699	9.42009	19.6191	1.9763	-0.9	-3.75	-8.37	1.9763	19.5095	1.9763
TN-24	34343555	21248767	8.47453	19.8225	1.9156	0.09	-2.34	-6.99	1.9156	20.6949	1.9156
TN-25	32825193	14391132	14.0833	20.1809	2.27631	1.43	-0.57	-6.26	2.27631	19.9912	2.27631
TN-26	41603273	18545978	13.8531	21.0985	1.98041	1.53	-1.37	-5.34	1.98041	22.8911	1.98041
TN-27	45177448	15696036	11.2352	20.3748	2.06652	1.48	-0.95	-5.39	2.06652	21.5441	2.06652
TN-28	26493238	14932758	13.1359	20.6311	2.2414	2.07	-0.78	-4.49	2.2414	21.7884	2.2414
NHER2-13	25117036	20588856	9.63143	20.0881	NA	1.52	-2.03	-9.37	NA	19.9131	NA
NHER2-14	21690851	21257334	8.35361	20.0911	NA	0.9	-1.71	-8.36	NA	19.7059	NA
NLA-18	31001079	13874844	11.7277	19.7425	NA	0.92	-0.59	-7.96	NA	20.6743	NA
NLA-19	25960719	12075600	8.24579	19.737	NA	NA	NA	NA	NA	20.0092	NA
NLA-20	37650623	6682493	6.42066	19.2083	NA	NA	NA	NA	NA	19.7142	NA
NLB-15	29364529	16074192	9.7948	20.9152	NA	NA	NA	NA	NA	22.0148	NA
NLB-23	25017387	32980130	9.29047	19.8718	NA	NA	NA	NA	NA	20.585	NA
NTN-15	31921960	15394714	9.61537	19.9739	NA	NA	NA	NA	NA	19.8712	NA
NTN-17	39178194	17161073	9.42206	19.9548	NA	1.04	-2.66	-10.07	NA	20.1798	NA
NTN-18	28327605	18393445	10.9873	19.7713	NA	NA	NA	NA	NA	19.6897	NA
