# Supplementary material for: Principles Governing A-to-I RNA Editing in the Breast Cancer Transcriptome
Source: Cell Rep. 2015 Oct 1;13(2):277–89. doi: 10.1016/j.celrep.2015.09.032 (PMC5326813; doi:10.1016/j.celrep.2015.09.032)
Supplement: Table S4. Comparison of A-to-I RNA Editing Studies and Detection Pipelines, Related to Figure 1 [file mmc5.xlsx]

## Sheet: A-Studies Comparison
			Our study	Ramaswami et al	Bazak et al	Peng et al	Bahn et al	Park et al
Dataset	RNA-seq	Source	BC tumors (Illumina RNA-seq)	GM12878 cell line	Illumina BodyMap + YH lymphoblastoid cell line (SRA043767)	YH lymphoblastoid cell line (SRA043767)	U87MG cell line	14 ENCODE cell lines
			BC cell lines (454 targetetd amplicon sequencing)
		Library	2 x 50 bp paired-end reads	2 x 76 bp paired-end reads	2 x 50, 1 x 75, 1 x 100 bp reads for Illumina BodyMap	2 x 75, 2x 100, 2 x 90 bp paired-end reads	2 x 60 bp paired-end reads	2 x 75 bp paired-end reads
					2 x 75, 2x 100, 2 x 90 for SRA043767
		Stranded	NO	YES	PARTIAL (SRA043767 2 x 90 bp library only)	PARTIAL (2 x 90 bp library only)	NO	NO
		Coverage	2,203,482,445 read pairs across 68 samples	499.5 million read pairs	5,015,542,166 total reads (Illumina BodyMap)	1,167,280,060 total reads	115 million read pairs in total	440,553,342 million reads across 14 cell lines
			(min:9,810,620, max:64,285,334,		1,167,280,060 total reads (SRA043767)	767.58 millions uniquely aligned		(mean 72,350,251 per cell line)
			mean:31,934,528 read pairs)
	DNA-seq	Available	YES	YES	NO	YES	YES	YES
		Coverage	exome (mean 30X) for each RNA-seq sample	whole genome (mean 44X)	NA	whole genome (3.3 billion reads)	whole genome (1,014,984,286 2 x 50 paired reads)	ChipSeq for all cell lines except GM12878
							whole genome (120,691,623 1 x 50 single reads)	(12,495,178,525 total reads across all cell lines,
							exome (9,948,782 2 x 76 bp paired reads)	mean 1,041,267,877 reads per cell line)
Number of RNA-DNA differences			560 A>G in ALU regions	140,825 A>G differences in ALU regions	2,384,699 RNA-DNA differences (39.7% A>G, 38.2% T>C)	22,688 RNA-DNA differences (21,113 A>G)	9,636 RNA-DNA difference, including 5,965 (62%)	5,695 A>G differences, including 5349 in repeat families and
				2,324 A>G differences in repetitive non ALU regions	1,586,270 in ALU regions (993,052 for BodyMap, 818,078 for YH)		A>G differences	5247 in ALU regions
				1,257 A>G differences in non repetitive regions
BC= Breast Cancer

## Sheet: B-Pipelines Comparison
		Our study	Ramaswami et al	Bazak et al	Peng et al	Bahn et al	Park et al
Read Mapping	Custom-mapping	YES	YES	NO	NO	YES	YES
	Base aligner	BWA	BWA	Bowtie	SOAP aligner	BLAT, TopHat, Bowtie	Bowtie
	Splice-aware	YES	YES	NO	NO	YES (except for Bowtie)	YES (but reads mapped on junctions are discarded)
	Use unique reads only	YES	YES	YES	YES	YES	YES
	Remove duplicates	YES	YES	NO	YES	YES	YES
	Use paired information	YES	?	YES	YES	YES	NO
	Compute real inner distance between mates	YES	?	NO	?	NO	NO
Identification of RNA editing	Variant-calling program	samtools pileup	samtools pileup	?	SOAPsnp	?	samtools pileup
	Minimum depth filter	YES	YES	?	YES	YES	NO
	Minimum frequency filter	YES	YES	?	YES	NO (minimum of 2 edited reads required instead)	YES
	Base phred filter	YES	YES	YES	YES	?	?
	Strand-bias filter	YES	?	?	YES	?	YES (variant supported by one read per strand)
	Multiple mismatch type filter	YES	?	?	YES	?	YES
	Mismatch position in query sequence filter	YES	YES (trim 6 first bases of each read)	?	YES	YES	NO
	Validation with BLAT realignment	NO, because it made no difference after the other filter were applied	YES	?	YES	YES (BLAT used as one of the three aligners)	NO
	RNA-DNA comparison	YES	YES	NO	YES	YES	YES
	Error-prone regions filter	YES	YES	NO	YES (called MES filter)	NO	NO (but remove variants outside genes from GENCODE v7)
