# Supplementary material for: Principles Governing A-to-I RNA Editing in the Breast Cancer Transcriptome
Source: Cell Rep. 2015 Oct 1;13(2):277–89. doi: 10.1016/j.celrep.2015.09.032 (PMC5326813; doi:10.1016/j.celrep.2015.09.032)
Supplement: Table S5. AZIN1 Editing Measured by Amplicon Sequencing in 30 Patient-Matched Tumor/Normal Pairs, Related to Figure 2 [file mmc6.xlsx]

## Sheet: AZIN Editing
patient.id	normal.breast.percent.editing	tumor.percent.editing
LB-15	21	0
LB-16	10	5
HER2-1	7	9
HER2-3	10	58
HER2-13	3	0
HER2-14	3	29
HER2-15	8	27
LA-1	10	9
LA-2	7	7
HER2-4	4	8
HER2-5	12	9
LA-4	8	13
LA-5	5	68
LA-18	21	14
LA-19	7	6
LA-20	13	12
LA-21	17	6
LA-22	10	16
TN-1	7	16
TN-3	3	2
TN-4	12	10
TN-5	11	23
LB-1	6	7
TN-15	3	12
LB-2	9	47
TN-17	9	16
LB-3	7	10
TN-18	12	6
LB-4	4	18
TN-19	5	19
