# Supplementary material for: Principles Governing A-to-I RNA Editing in the Breast Cancer Transcriptome
Source: Cell Rep. 2015 Oct 1;13(2):277–89. doi: 10.1016/j.celrep.2015.09.032 (PMC5326813; doi:10.1016/j.celrep.2015.09.032)
Supplement: Table S6. ADAR Protein Expression Quantification and Editing Frequency in In Vitro IFN Experiments, Related to Figures 4 and 5 [file mmc7.xlsx]

## Sheet: A-ADAR Western blots
cell.line	Label	treatment	time	actin	adar.P110	adar.P150	actin.background	adar.P110.background	adar.P150.background	adarP150/actine	adarP110/actine
BT474	U2	NT	0	2190676	4986572	470972	1613100	4672580	156980	0.1	2.9
BT474	U3	NT	24	2363664	3376152	360340	1786088	3062160	46348	0.03	1.71
BT474	U4	NT	48	1808200	3759780	413456	1230624	3445788	99464	0.08	2.8
BT474	U5	NT	120	1925820	3886908	390124	1348244	3572916	76132	0.06	2.65
BT474	U6	IFNA	24	2340156	5911515	1377876	1762580	5597523	1063884	0.6	3.18
BT474	U7	IFNA	48	2146024	6414916	1203240	1568448	6100924	889248	0.57	3.89
BT474	U8	IFNA	120	1790204	6104605	1343528	1212628	5790613	1029536	0.85	4.78
BT474	U9	IFNB	24	2004644	5115248	912116	1427068	4801256	598124	0.42	3.36
BT474	U10	IFNB	48	1788192	4280192	717460	1210616	3966200	403468	0.33	3.28
BT474	U11	IFNB	120	1578384	3537576	659700	1000808	3223584	345708	0.35	3.22
BT474	U12	IFNG	24	2175160	4938624	643364	1597584	4624632	329372	0.21	2.89
BT474	U13	IFNG	48	1897604	4511356	624924	1320028	4197364	310932	0.24	3.18
BT474	U14	IFNG	120	1697132	3884060	537188	1119556	3570068	223196	0.2	3.19
MCF7	U2	NT	0	6748824	14859588	3684780	5705452	11830108	655300	0.11	2.07
MCF7	U3	NT	24	5648465	14036368	3190552	4605093	11006888	161072	0.03	2.39
MCF7	U4	NT	48	4011032	13134726	3452748	2967660	10105246	423268	0.14	3.41
MCF7	U5	NT	120	5115963	16649798	5241006	4072591	13620318	2211526	0.54	3.34
MCF7	U6	IFNA	24	7685905	21303592	9963766	6642533	18274112	6934286	1.04	2.75
MCF7	U7	IFNA	48	6706062	20201113	9540490	5662690	17171633	6511010	1.15	3.03
MCF7	U8	IFNA	120	6337289	20511929	8748054	5293917	17482449	5718574	1.08	3.3
MCF7	U9	IFNB	24	5203133	16943206	6756687	4159761	13913726	3727207	0.9	3.34
MCF7	U10	IFNB	48	4793104	16819093	6961277	3749732	13789613	3931797	1.05	3.68
MCF7	U11	IFNB	120	4176760	15087925	5232186	3133388	12058445	2202706	0.7	3.85
MCF7	U12	IFNG	24	4561960	14661030	4303192	3518588	11631550	1273712	0.36	3.31
MCF7	U13	IFNG	48	4438492	15573546	5203042	3395120	12544066	2173562	0.64	3.69
MCF7	U14	IFNG	120	3715768	14450240	4983492	2672396	11420760	1954012	0.73	4.27
MDA-MB-231	U2	NT	0	3140236	8583250	1380532	2961636	7393306	190588	0.06	2.5
MDA-MB-231	U3	NT	24	4453349	9743487	1401544	4274749	8553543	211600	0.05	2
MDA-MB-231	U4	NT	48	3771976	9086145	1689980	3593376	7896201	500036	0.14	2.2
MDA-MB-231	U5	NT	120	4355708	9524509	1643720	4177108	8334565	453776	0.11	2
MDA-MB-231	U6	IFNA	24	3779592	11901936	6118856	3600992	10711992	4928912	1.37	2.97
MDA-MB-231	U7	IFNA	48	2988676	12368607	6048867	2810076	11178663	4858923	1.73	3.98
MDA-MB-231	U8	IFNA	120	3215720	12643371	5400397	3037120	11453427	4210453	1.39	3.77
MDA-MB-231	U9	IFNB	24	3861358	12086845	6965384	3682758	10896901	5775440	1.57	2.96
MDA-MB-231	U10	IFNB	48	3553993	12619404	7161140	3375393	11429460	5971196	1.77	3.39
MDA-MB-231	U11	IFNB	120	3450948	12743322	4355680	3272348	11553378	3165736	0.97	3.53
MDA-MB-231	U12	IFNG	24	4117804	10236396	4401803	3939204	9046452	3211859	0.82	2.3
MDA-MB-231	U13	IFNG	48	3953116	10606429	3827996	3774516	9416485	2638052	0.7	2.49
MDA-MB-231	U14	IFNG	120	3603336	11033093	2858440	3424736	9843149	1668496	0.49	2.87
ZR-75-1	U2	NT	0	13936548	9429661	965496	13113960	8218697	-245468	-0.02	0.63
ZR-75-1	U3	NT	24	14458198	9485832	1194744	13635610	8274868	-16220	0	0.61
ZR-75-1	U4	NT	48	11210494	8947782	943856	10387906	7736818	-267108	-0.03	0.74
ZR-75-1	U5	NT	120	9621906	6911171	497748	8799318	5700207	-713216	-0.08	0.65
ZR-75-1	U6	IFNA	24	12705138	10407763	2800904	11882550	9196799	1589940	0.13	0.77
ZR-75-1	U7	IFNA	48	11976795	9540673	2515264	11154207	8329709	1304300	0.12	0.75
ZR-75-1	U8	IFNA	120	11542672	9910038	2385912	10720084	8699074	1174948	0.11	0.81
ZR-75-1	U9	IFNB	24	13265456	10496299	2882688	12442868	9285335	1671724	0.13	0.75
ZR-75-1	U10	IFNB	48	13895285	9980351	1823860	13072697	8769387	612896	0.05	0.67
ZR-75-1	U11	IFNB	120	12392840	10591935	2263808	11570252	9380971	1052844	0.09	0.81
ZR-75-1	U12	IFNG	24	15561066	10768611	2048832	14738478	9557647	837868	0.06	0.65
ZR-75-1	U13	IFNG	48	13761541	7981448	983756	12938953	6770484	-227208	-0.02	0.52
ZR-75-1	U14	IFNG	120	12810878	8492328	1934856	11988290	7281364	723892	0.06	0.61
MCF10A	U2	NT	0	4117952	10674675	746872	2249612	9852307	-75496	-0.03	4.38
MCF10A	U3	NT	24	3402500	8986565	650092	1534160	8164197	-172276	-0.11	5.32
MCF10A	U4	NT	48	3918711	9483574	853464	2050371	8661206	31096	0.02	4.22
MCF10A	U5	NT	120	3025196	9935168	846192	1156856	9112800	23824	0.02	7.88
MCF10A	U6	IFNA	24	3920996	10600492	2305908	2052656	9778124	1483540	0.72	4.76
MCF10A	U7	IFNA	48	4537088	8044412	2673232	2668748	7222044	1850864	0.69	2.71
MCF10A	U8	IFNA	120	4075224	10316112	3036220	2206884	9493744	2213852	1	4.3
MCF10A	U9	IFNB	24	2382404	12428425	3261788	514064	11606057	2439420	4.75	22.58
MCF10A	U10	IFNB	48	5444507	10013820	2270476	3576167	9191452	1448108	0.4	2.57
MCF10A	U11	IFNB	120	6017703	10235967	2131028	4149363	9413599	1308660	0.32	2.27
MCF10A	U12	IFNG	24	6047882	9916173	2229348	4179542	9093805	1406980	0.34	2.18
MCF10A	U13	IFNG	48	6652402	9390309	2097540	4784062	8567941	1275172	0.27	1.79
MCF10A	U14	IFNG	120	8383508	8845125	1995948	6515168	8022757	1173580	0.18	1.23
BT-20	U16	NT	0	9744524	6088959	1646324	7819812	5032239	589604	0.08	0.64
BT-20	U17	NT	24	9552894	6754874	1347012	7628182	5698154	290292	0.04	0.75
BT-20	U18	NT	48	8288946	6550510	1525528	6364234	5493790	468808	0.07	0.86
BT-20	U19	NT	120	7548213	5355199	1587176	5623501	4298479	530456	0.09	0.76
BT-20	U20	IFNA	24	7662520	6588119	2664204	5737808	5531399	1607484	0.28	0.96
BT-20	U21	IFNA	48	5341446	6360742	2735472	3416734	5304022	1678752	0.49	1.55
BT-20	U22	IFNA	120	4831872	6468886	1550736	2907160	5412166	494016	0.17	1.86
BT-20	U23	IFNB	24	10610969	7934991	3764600	8686257	6878271	2707880	0.31	0.79
BT-20	U24	IFNB	48	6509280	6738839	3593852	4584568	5682119	2537132	0.55	1.24
BT-20	U25	IFNB	120	3842992	3591916	598388	1918280	2535196	-458332	-0.24	1.32
BT-20	U26	IFNG	24	9077872	7386993	2685712	7153160	6330273	1628992	0.23	0.88
BT-20	U27	IFNG	48	8281738	7103776	1738308	6357026	6047056	681588	0.11	0.95
BT-20	U28	IFNG	120	8789848	7495432	1744168	6865136	6438712	687448	0.1	0.94
HCC1569	U16	NT	0	6462294	7342676	416924	5015802	6693980	-231772	-0.05	1.33
HCC1569	U17	NT	24	6746405	8036247	480052	5299913	7387551	-168644	-0.03	1.39
HCC1569	U18	NT	48	5705504	8752815	459940	4259012	8104119	-188756	-0.04	1.9
HCC1569	U19	NT	120	5527792	10251124	409704	4081300	9602428	-238992	-0.06	2.35
HCC1569	U20	IFNA	24	7228188	16037793	3577076	5781696	15389097	2928380	0.51	2.66
HCC1569	U21	IFNA	48	4736852	13884298	2337812	3290360	13235602	1689116	0.51	4.02
HCC1569	U22	IFNA	120	4349744	14295339	3380492	2903252	13646643	2731796	0.94	4.7
HCC1569	U23	IFNB	24	4896052	13922141	2881148	3449560	13273445	2232452	0.65	3.85
HCC1569	U24	IFNB	48	4363796	11628811	1629072	2917304	10980115	980376	0.34	3.76
HCC1569	U25	IFNB	120	4433688	13628290	2704488	2987196	12979594	2055792	0.69	4.35
HCC1569	U26	IFNG	24	5436064	12688605	1545176	3989572	12039909	896480	0.22	3.02
HCC1569	U27	IFNG	48	6204075	11026640	1076752	4757583	10377944	428056	0.09	2.18
HCC1569	U28	IFNG	120	6418324	12184751	1867348	4971832	11536055	1218652	0.25	2.32

## Sheet: B - Editing sites
sample	cell_line	treatment	time	chrom	pos	coverage	edit_ratio
MCF10A_baseline	MCF10A	IFNA	0	chr1	220231254	1267	0.04
MCF10A_baseline	MCF10A	IFNB	0	chr1	220231254	1267	0.04
MCF10A_baseline	MCF10A	IFNG	0	chr1	220231254	1267	0.04
MCF10A_baseline	MCF10A	IFNA	0	chr1	220231261	1258	0.05
MCF10A_baseline	MCF10A	IFNB	0	chr1	220231261	1258	0.05
MCF10A_baseline	MCF10A	IFNG	0	chr1	220231261	1258	0.05
MCF10A_baseline	MCF10A	IFNA	0	chr1	220231263	1259	0.46
MCF10A_baseline	MCF10A	IFNB	0	chr1	220231263	1259	0.46
MCF10A_baseline	MCF10A	IFNG	0	chr1	220231263	1259	0.46
MCF10A_baseline	MCF10A	IFNA	0	chr1	220231275	1182	0.4
MCF10A_baseline	MCF10A	IFNB	0	chr1	220231275	1182	0.4
MCF10A_baseline	MCF10A	IFNG	0	chr1	220231275	1182	0.4
MCF10A_baseline	MCF10A	IFNA	0	chr1	220231276	1190	0.17
MCF10A_baseline	MCF10A	IFNB	0	chr1	220231276	1190	0.17
MCF10A_baseline	MCF10A	IFNG	0	chr1	220231276	1190	0.17
MCF10A_baseline	MCF10A	IFNA	0	chr1	220231298	1142	0.01
MCF10A_baseline	MCF10A	IFNB	0	chr1	220231298	1142	0.01
MCF10A_baseline	MCF10A	IFNG	0	chr1	220231298	1142	0.01
MCF10A_baseline	MCF10A	IFNA	0	chr1	220231326	1142	0.01
MCF10A_baseline	MCF10A	IFNB	0	chr1	220231326	1142	0.01
MCF10A_baseline	MCF10A	IFNG	0	chr1	220231326	1142	0.01
MCF10A_baseline	MCF10A	IFNA	0	chr1	220231330	1139	0.87
MCF10A_baseline	MCF10A	IFNB	0	chr1	220231330	1139	0.87
MCF10A_baseline	MCF10A	IFNG	0	chr1	220231330	1139	0.87
MCF10A_baseline	MCF10A	IFNA	0	chr1	220231338	1141	0.16
MCF10A_baseline	MCF10A	IFNB	0	chr1	220231338	1141	0.16
MCF10A_baseline	MCF10A	IFNG	0	chr1	220231338	1141	0.16
MCF10A_baseline	MCF10A	IFNA	0	chr1	220231347	1138	0.24
MCF10A_baseline	MCF10A	IFNB	0	chr1	220231347	1138	0.24
MCF10A_baseline	MCF10A	IFNG	0	chr1	220231347	1138	0.24
MCF10A_baseline	MCF10A	IFNA	0	chr1	220231352	1143	0.05
MCF10A_baseline	MCF10A	IFNB	0	chr1	220231352	1143	0.05
MCF10A_baseline	MCF10A	IFNG	0	chr1	220231352	1143	0.05
MCF10A_baseline	MCF10A	IFNA	0	chr1	220231355	1142	0.03
MCF10A_baseline	MCF10A	IFNB	0	chr1	220231355	1142	0.03
MCF10A_baseline	MCF10A	IFNG	0	chr1	220231355	1142	0.03
MCF10A_baseline	MCF10A	IFNA	0	chr1	220231370	1143	0.06
MCF10A_baseline	MCF10A	IFNB	0	chr1	220231370	1143	0.06
MCF10A_baseline	MCF10A	IFNG	0	chr1	220231370	1143	0.06
MCF10A_baseline	MCF10A	IFNA	0	chr1	220231371	1143	0.03
MCF10A_baseline	MCF10A	IFNB	0	chr1	220231371	1143	0.03
MCF10A_baseline	MCF10A	IFNG	0	chr1	220231371	1143	0.03
MCF10A_baseline	MCF10A	IFNA	0	chr1	220231381	1235	0.07
MCF10A_baseline	MCF10A	IFNB	0	chr1	220231381	1235	0.07
MCF10A_baseline	MCF10A	IFNG	0	chr1	220231381	1235	0.07
MCF10A_baseline	MCF10A	IFNA	0	chr1	220231406	1489	0.02
MCF10A_baseline	MCF10A	IFNB	0	chr1	220231406	1489	0.02
MCF10A_baseline	MCF10A	IFNG	0	chr1	220231406	1489	0.02
MCF10A_baseline	MCF10A	IFNA	0	chr1	220231418	1593	0.04
MCF10A_baseline	MCF10A	IFNB	0	chr1	220231418	1593	0.04
MCF10A_baseline	MCF10A	IFNG	0	chr1	220231418	1593	0.04
MCF10A_baseline	MCF10A	IFNA	0	chr1	220231455	1606	0.25
MCF10A_baseline	MCF10A	IFNB	0	chr1	220231455	1606	0.25
MCF10A_baseline	MCF10A	IFNG	0	chr1	220231455	1606	0.25
MCF10A_baseline	MCF10A	IFNA	0	chr1	220231456	1618	0.06
MCF10A_baseline	MCF10A	IFNB	0	chr1	220231456	1618	0.06
MCF10A_baseline	MCF10A	IFNG	0	chr1	220231456	1618	0.06
MCF10A_baseline	MCF10A	IFNA	0	chr1	220231461	1614	0.09
MCF10A_baseline	MCF10A	IFNB	0	chr1	220231461	1614	0.09
MCF10A_baseline	MCF10A	IFNG	0	chr1	220231461	1614	0.09
MCF10A_baseline	MCF10A	IFNA	0	chr1	220231471	1618	0.04
MCF10A_baseline	MCF10A	IFNB	0	chr1	220231471	1618	0.04
MCF10A_baseline	MCF10A	IFNG	0	chr1	220231471	1618	0.04
MCF10A_baseline	MCF10A	IFNA	0	chr1	220231484	1608	0.37
MCF10A_baseline	MCF10A	IFNB	0	chr1	220231484	1608	0.37
MCF10A_baseline	MCF10A	IFNG	0	chr1	220231484	1608	0.37
MCF10A_baseline	MCF10A	IFNA	0	chr1	220231487	1603	0.77
MCF10A_baseline	MCF10A	IFNB	0	chr1	220231487	1603	0.77
MCF10A_baseline	MCF10A	IFNG	0	chr1	220231487	1603	0.77
MCF10A_baseline	MCF10A	IFNA	0	chr10	75008729	3083	0
MCF10A_baseline	MCF10A	IFNB	0	chr10	75008729	3083	0
MCF10A_baseline	MCF10A	IFNG	0	chr10	75008729	3083	0
MCF10A_baseline	MCF10A	IFNA	0	chr10	75008731	3083	0.12
MCF10A_baseline	MCF10A	IFNB	0	chr10	75008731	3083	0.12
MCF10A_baseline	MCF10A	IFNG	0	chr10	75008731	3083	0.12
MCF10A_baseline	MCF10A	IFNA	0	chr10	75008734	3085	0
MCF10A_baseline	MCF10A	IFNB	0	chr10	75008734	3085	0
MCF10A_baseline	MCF10A	IFNG	0	chr10	75008734	3085	0
MCF10A_baseline	MCF10A	IFNA	0	chr10	75008748	3085	0.02
MCF10A_baseline	MCF10A	IFNB	0	chr10	75008748	3085	0.02
MCF10A_baseline	MCF10A	IFNG	0	chr10	75008748	3085	0.02
MCF10A_baseline	MCF10A	IFNA	0	chr10	75008749	3085	0.01
MCF10A_baseline	MCF10A	IFNB	0	chr10	75008749	3085	0.01
MCF10A_baseline	MCF10A	IFNG	0	chr10	75008749	3085	0.01
MCF10A_baseline	MCF10A	IFNA	0	chr10	75008753	3085	0
MCF10A_baseline	MCF10A	IFNB	0	chr10	75008753	3085	0
MCF10A_baseline	MCF10A	IFNG	0	chr10	75008753	3085	0
MCF10A_baseline	MCF10A	IFNA	0	chr10	75008766	3085	0
MCF10A_baseline	MCF10A	IFNB	0	chr10	75008766	3085	0
MCF10A_baseline	MCF10A	IFNG	0	chr10	75008766	3085	0
MCF10A_baseline	MCF10A	IFNA	0	chr10	75008769	3085	0.01
MCF10A_baseline	MCF10A	IFNB	0	chr10	75008769	3085	0.01
MCF10A_baseline	MCF10A	IFNG	0	chr10	75008769	3085	0.01
MCF10A_baseline	MCF10A	IFNA	0	chr10	75008774	3085	0
MCF10A_baseline	MCF10A	IFNB	0	chr10	75008774	3085	0
MCF10A_baseline	MCF10A	IFNG	0	chr10	75008774	3085	0
MCF10A_baseline	MCF10A	IFNA	0	chr10	75008784	3083	0.02
MCF10A_baseline	MCF10A	IFNB	0	chr10	75008784	3083	0.02
MCF10A_baseline	MCF10A	IFNG	0	chr10	75008784	3083	0.02
MCF10A_baseline	MCF10A	IFNA	0	chr10	75008788	3084	0
MCF10A_baseline	MCF10A	IFNB	0	chr10	75008788	3084	0
MCF10A_baseline	MCF10A	IFNG	0	chr10	75008788	3084	0
MCF10A_baseline	MCF10A	IFNA	0	chr10	75008792	3084	0.04
MCF10A_baseline	MCF10A	IFNB	0	chr10	75008792	3084	0.04
MCF10A_baseline	MCF10A	IFNG	0	chr10	75008792	3084	0.04
MCF10A_baseline	MCF10A	IFNA	0	chr10	75008797	3075	0.04
MCF10A_baseline	MCF10A	IFNB	0	chr10	75008797	3075	0.04
MCF10A_baseline	MCF10A	IFNG	0	chr10	75008797	3075	0.04
MCF10A_baseline	MCF10A	IFNA	0	chr10	75008805	3078	0.02
MCF10A_baseline	MCF10A	IFNB	0	chr10	75008805	3078	0.02
MCF10A_baseline	MCF10A	IFNG	0	chr10	75008805	3078	0.02
MCF10A_baseline	MCF10A	IFNA	0	chr10	75008809	3078	0.02
MCF10A_baseline	MCF10A	IFNB	0	chr10	75008809	3078	0.02
MCF10A_baseline	MCF10A	IFNG	0	chr10	75008809	3078	0.02
MCF10A_baseline	MCF10A	IFNA	0	chr10	75008815	3074	0.1
MCF10A_baseline	MCF10A	IFNB	0	chr10	75008815	3074	0.1
MCF10A_baseline	MCF10A	IFNG	0	chr10	75008815	3074	0.1
MCF10A_baseline	MCF10A	IFNA	0	chr10	75008817	3073	0.2
MCF10A_baseline	MCF10A	IFNB	0	chr10	75008817	3073	0.2
MCF10A_baseline	MCF10A	IFNG	0	chr10	75008817	3073	0.2
MCF10A_baseline	MCF10A	IFNA	0	chr10	75008841	3073	0.08
MCF10A_baseline	MCF10A	IFNB	0	chr10	75008841	3073	0.08
MCF10A_baseline	MCF10A	IFNG	0	chr10	75008841	3073	0.08
MCF10A_baseline	MCF10A	IFNA	0	chr10	75008844	2830	0.01
MCF10A_baseline	MCF10A	IFNB	0	chr10	75008844	2830	0.01
MCF10A_baseline	MCF10A	IFNG	0	chr10	75008844	2830	0.01
MCF10A_baseline	MCF10A	IFNA	0	chr10	75008845	3072	0.03
MCF10A_baseline	MCF10A	IFNB	0	chr10	75008845	3072	0.03
MCF10A_baseline	MCF10A	IFNG	0	chr10	75008845	3072	0.03
MCF10A_baseline	MCF10A	IFNA	0	chr10	75008846	3074	0.02
MCF10A_baseline	MCF10A	IFNB	0	chr10	75008846	3074	0.02
MCF10A_baseline	MCF10A	IFNG	0	chr10	75008846	3074	0.02
MCF10A_baseline	MCF10A	IFNA	0	chr10	75008847	3074	0.02
MCF10A_baseline	MCF10A	IFNB	0	chr10	75008847	3074	0.02
MCF10A_baseline	MCF10A	IFNG	0	chr10	75008847	3074	0.02
MCF10A_baseline	MCF10A	IFNA	0	chr10	75008854	3074	0.02
MCF10A_baseline	MCF10A	IFNB	0	chr10	75008854	3074	0.02
MCF10A_baseline	MCF10A	IFNG	0	chr10	75008854	3074	0.02
MCF10A_baseline	MCF10A	IFNA	0	chr10	75008855	3074	0.06
MCF10A_baseline	MCF10A	IFNB	0	chr10	75008855	3074	0.06
MCF10A_baseline	MCF10A	IFNG	0	chr10	75008855	3074	0.06
MCF10A_baseline	MCF10A	IFNA	0	chr10	75008856	3074	0.01
MCF10A_baseline	MCF10A	IFNB	0	chr10	75008856	3074	0.01
MCF10A_baseline	MCF10A	IFNG	0	chr10	75008856	3074	0.01
MCF10A_baseline	MCF10A	IFNA	0	chr10	75008872	3071	0.01
MCF10A_baseline	MCF10A	IFNB	0	chr10	75008872	3071	0.01
MCF10A_baseline	MCF10A	IFNG	0	chr10	75008872	3071	0.01
MCF10A_baseline	MCF10A	IFNA	0	chr10	75008873	3073	0.03
MCF10A_baseline	MCF10A	IFNB	0	chr10	75008873	3073	0.03
MCF10A_baseline	MCF10A	IFNG	0	chr10	75008873	3073	0.03
MCF10A_baseline	MCF10A	IFNA	0	chr10	75008876	3071	0.22
MCF10A_baseline	MCF10A	IFNB	0	chr10	75008876	3071	0.22
MCF10A_baseline	MCF10A	IFNG	0	chr10	75008876	3071	0.22
MCF10A_baseline	MCF10A	IFNA	0	chr10	75008878	3072	0.01
MCF10A_baseline	MCF10A	IFNB	0	chr10	75008878	3072	0.01
MCF10A_baseline	MCF10A	IFNG	0	chr10	75008878	3072	0.01
MCF10A_baseline	MCF10A	IFNA	0	chr10	75008880	3073	0.03
MCF10A_baseline	MCF10A	IFNB	0	chr10	75008880	3073	0.03
MCF10A_baseline	MCF10A	IFNG	0	chr10	75008880	3073	0.03
MCF10A_baseline	MCF10A	IFNA	0	chr10	75008893	3103	0.01
MCF10A_baseline	MCF10A	IFNB	0	chr10	75008893	3103	0.01
MCF10A_baseline	MCF10A	IFNG	0	chr10	75008893	3103	0.01
MCF10A_baseline	MCF10A	IFNA	0	chr10	75008895	3103	0
MCF10A_baseline	MCF10A	IFNB	0	chr10	75008895	3103	0
MCF10A_baseline	MCF10A	IFNG	0	chr10	75008895	3103	0
MCF10A_baseline	MCF10A	IFNA	0	chr10	75008907	3105	0.01
MCF10A_baseline	MCF10A	IFNB	0	chr10	75008907	3105	0.01
MCF10A_baseline	MCF10A	IFNG	0	chr10	75008907	3105	0.01
MCF10A_baseline	MCF10A	IFNA	0	chr10	75008913	3105	0.01
MCF10A_baseline	MCF10A	IFNB	0	chr10	75008913	3105	0.01
MCF10A_baseline	MCF10A	IFNG	0	chr10	75008913	3105	0.01
MCF10A_baseline	MCF10A	IFNA	0	chr10	75008943	3106	0
MCF10A_baseline	MCF10A	IFNB	0	chr10	75008943	3106	0
MCF10A_baseline	MCF10A	IFNG	0	chr10	75008943	3106	0
MCF10A_baseline	MCF10A	IFNA	0	chr10	75008948	3104	0.01
MCF10A_baseline	MCF10A	IFNB	0	chr10	75008948	3104	0.01
MCF10A_baseline	MCF10A	IFNG	0	chr10	75008948	3104	0.01
MCF10A_baseline	MCF10A	IFNA	0	chr10	75008949	3105	0.01
MCF10A_baseline	MCF10A	IFNB	0	chr10	75008949	3105	0.01
MCF10A_baseline	MCF10A	IFNG	0	chr10	75008949	3105	0.01
MCF10A_baseline	MCF10A	IFNA	0	chr10	75008955	3099	0.58
MCF10A_baseline	MCF10A	IFNB	0	chr10	75008955	3099	0.58
MCF10A_baseline	MCF10A	IFNG	0	chr10	75008955	3099	0.58
MCF10A_baseline	MCF10A	IFNA	0	chr10	75008957	3106	0.01
MCF10A_baseline	MCF10A	IFNB	0	chr10	75008957	3106	0.01
MCF10A_baseline	MCF10A	IFNG	0	chr10	75008957	3106	0.01
MCF10A_baseline	MCF10A	IFNA	0	chr10	75008965	3111	0.06
MCF10A_baseline	MCF10A	IFNB	0	chr10	75008965	3111	0.06
MCF10A_baseline	MCF10A	IFNG	0	chr10	75008965	3111	0.06
MCF10A_baseline	MCF10A	IFNA	0	chr1	220231886	1031	0.04
MCF10A_baseline	MCF10A	IFNB	0	chr1	220231886	1031	0.04
MCF10A_baseline	MCF10A	IFNG	0	chr1	220231886	1031	0.04
MCF10A_baseline	MCF10A	IFNA	0	chr1	220231887	1028	0.16
MCF10A_baseline	MCF10A	IFNB	0	chr1	220231887	1028	0.16
MCF10A_baseline	MCF10A	IFNG	0	chr1	220231887	1028	0.16
MCF10A_baseline	MCF10A	IFNA	0	chr1	220231888	989	0.12
MCF10A_baseline	MCF10A	IFNB	0	chr1	220231888	989	0.12
MCF10A_baseline	MCF10A	IFNG	0	chr1	220231888	989	0.12
MCF10A_baseline	MCF10A	IFNA	0	chr1	220231939	1034	0.01
MCF10A_baseline	MCF10A	IFNB	0	chr1	220231939	1034	0.01
MCF10A_baseline	MCF10A	IFNG	0	chr1	220231939	1034	0.01
MCF10A_baseline	MCF10A	IFNA	0	chr1	220231941	1034	0.02
MCF10A_baseline	MCF10A	IFNB	0	chr1	220231941	1034	0.02
MCF10A_baseline	MCF10A	IFNG	0	chr1	220231941	1034	0.02
MCF10A_baseline	MCF10A	IFNA	0	chr1	220231946	1034	0.11
MCF10A_baseline	MCF10A	IFNB	0	chr1	220231946	1034	0.11
MCF10A_baseline	MCF10A	IFNG	0	chr1	220231946	1034	0.11
MCF10A_baseline	MCF10A	IFNA	0	chr1	220231959	1035	0.94
MCF10A_baseline	MCF10A	IFNB	0	chr1	220231959	1035	0.94
MCF10A_baseline	MCF10A	IFNG	0	chr1	220231959	1035	0.94
MCF10A_baseline	MCF10A	IFNA	0	chr1	220231963	1033	0.28
MCF10A_baseline	MCF10A	IFNB	0	chr1	220231963	1033	0.28
MCF10A_baseline	MCF10A	IFNG	0	chr1	220231963	1033	0.28
MCF10A_baseline	MCF10A	IFNA	0	chr1	220231964	1035	0.03
MCF10A_baseline	MCF10A	IFNB	0	chr1	220231964	1035	0.03
MCF10A_baseline	MCF10A	IFNG	0	chr1	220231964	1035	0.03
MCF10A_baseline	MCF10A	IFNA	0	chr1	220231971	1035	0.09
MCF10A_baseline	MCF10A	IFNB	0	chr1	220231971	1035	0.09
MCF10A_baseline	MCF10A	IFNG	0	chr1	220231971	1035	0.09
MCF10A_baseline	MCF10A	IFNA	0	chr1	220231982	1033	0.19
MCF10A_baseline	MCF10A	IFNB	0	chr1	220231982	1033	0.19
MCF10A_baseline	MCF10A	IFNG	0	chr1	220231982	1033	0.19
MCF10A_baseline	MCF10A	IFNA	0	chr1	220231988	1034	0.09
MCF10A_baseline	MCF10A	IFNB	0	chr1	220231988	1034	0.09
MCF10A_baseline	MCF10A	IFNG	0	chr1	220231988	1034	0.09
MCF10A_baseline	MCF10A	IFNA	0	chr1	220231995	1035	0.01
MCF10A_baseline	MCF10A	IFNB	0	chr1	220231995	1035	0.01
MCF10A_baseline	MCF10A	IFNG	0	chr1	220231995	1035	0.01
MCF10A_baseline	MCF10A	IFNA	0	chr1	220231997	1034	0.11
MCF10A_baseline	MCF10A	IFNB	0	chr1	220231997	1034	0.11
MCF10A_baseline	MCF10A	IFNG	0	chr1	220231997	1034	0.11
MCF10A_baseline	MCF10A	IFNA	0	chr1	220232011	1035	0.06
MCF10A_baseline	MCF10A	IFNB	0	chr1	220232011	1035	0.06
MCF10A_baseline	MCF10A	IFNG	0	chr1	220232011	1035	0.06
MCF10A_baseline	MCF10A	IFNA	0	chr1	220232045	1022	0.02
MCF10A_baseline	MCF10A	IFNB	0	chr1	220232045	1022	0.02
MCF10A_baseline	MCF10A	IFNG	0	chr1	220232045	1022	0.02
MCF10A_baseline	MCF10A	IFNA	0	chr1	220232053	1030	0.01
MCF10A_baseline	MCF10A	IFNB	0	chr1	220232053	1030	0.01
MCF10A_baseline	MCF10A	IFNG	0	chr1	220232053	1030	0.01
MCF10A_baseline	MCF10A	IFNA	0	chr1	220232066	1030	0.02
MCF10A_baseline	MCF10A	IFNB	0	chr1	220232066	1030	0.02
MCF10A_baseline	MCF10A	IFNG	0	chr1	220232066	1030	0.02
MCF10A_baseline	MCF10A	IFNA	0	chr1	220232098	1030	0.01
MCF10A_baseline	MCF10A	IFNB	0	chr1	220232098	1030	0.01
MCF10A_baseline	MCF10A	IFNG	0	chr1	220232098	1030	0.01
MCF10A_baseline	MCF10A	IFNA	0	chr1	220232108	1029	0.01
MCF10A_baseline	MCF10A	IFNB	0	chr1	220232108	1029	0.01
MCF10A_baseline	MCF10A	IFNG	0	chr1	220232108	1029	0.01
MCF10A_baseline	MCF10A	IFNA	0	chr1	220232117	1029	0.02
MCF10A_baseline	MCF10A	IFNB	0	chr1	220232117	1029	0.02
MCF10A_baseline	MCF10A	IFNG	0	chr1	220232117	1029	0.02
MCF10A_baseline	MCF10A	IFNA	0	chr1	220232135	1026	0.02
MCF10A_baseline	MCF10A	IFNB	0	chr1	220232135	1026	0.02
MCF10A_baseline	MCF10A	IFNG	0	chr1	220232135	1026	0.02
MCF10A_baseline	MCF10A	IFNA	0	chr1	220232138	1028	0.13
MCF10A_baseline	MCF10A	IFNB	0	chr1	220232138	1028	0.13
MCF10A_baseline	MCF10A	IFNG	0	chr1	220232138	1028	0.13
MCF10A_baseline	MCF10A	IFNA	0	chr1	220232143	1024	0.32
MCF10A_baseline	MCF10A	IFNB	0	chr1	220232143	1024	0.32
MCF10A_baseline	MCF10A	IFNG	0	chr1	220232143	1024	0.32
MCF10A_baseline	MCF10A	IFNA	0	chr1	220232144	1027	0.27
MCF10A_baseline	MCF10A	IFNB	0	chr1	220232144	1027	0.27
MCF10A_baseline	MCF10A	IFNG	0	chr1	220232144	1027	0.27
MCF10A_baseline	MCF10A	IFNA	0	chr13	21949014	1588	0.03
MCF10A_baseline	MCF10A	IFNB	0	chr13	21949014	1588	0.03
MCF10A_baseline	MCF10A	IFNG	0	chr13	21949014	1588	0.03
MCF10A_baseline	MCF10A	IFNA	0	chr13	21949016	1580	0.13
MCF10A_baseline	MCF10A	IFNB	0	chr13	21949016	1580	0.13
MCF10A_baseline	MCF10A	IFNG	0	chr13	21949016	1580	0.13
MCF10A_baseline	MCF10A	IFNA	0	chr13	21949028	1296	0.24
MCF10A_baseline	MCF10A	IFNB	0	chr13	21949028	1296	0.24
MCF10A_baseline	MCF10A	IFNG	0	chr13	21949028	1296	0.24
MCF10A_baseline	MCF10A	IFNA	0	chr13	21949029	1300	0.06
MCF10A_baseline	MCF10A	IFNB	0	chr13	21949029	1300	0.06
MCF10A_baseline	MCF10A	IFNG	0	chr13	21949029	1300	0.06
MCF10A_baseline	MCF10A	IFNA	0	chr13	21949038	1300	0.23
MCF10A_baseline	MCF10A	IFNB	0	chr13	21949038	1300	0.23
MCF10A_baseline	MCF10A	IFNG	0	chr13	21949038	1300	0.23
MCF10A_baseline	MCF10A	IFNA	0	chr13	21949043	1205	0.03
MCF10A_baseline	MCF10A	IFNB	0	chr13	21949043	1205	0.03
MCF10A_baseline	MCF10A	IFNG	0	chr13	21949043	1205	0.03
MCF10A_baseline	MCF10A	IFNA	0	chr13	21949047	1239	0.27
MCF10A_baseline	MCF10A	IFNB	0	chr13	21949047	1239	0.27
MCF10A_baseline	MCF10A	IFNG	0	chr13	21949047	1239	0.27
MCF10A_baseline	MCF10A	IFNA	0	chr13	21949051	1239	0.03
MCF10A_baseline	MCF10A	IFNB	0	chr13	21949051	1239	0.03
MCF10A_baseline	MCF10A	IFNG	0	chr13	21949051	1239	0.03
MCF10A_baseline	MCF10A	IFNA	0	chr13	21949052	1239	0.09
MCF10A_baseline	MCF10A	IFNB	0	chr13	21949052	1239	0.09
MCF10A_baseline	MCF10A	IFNG	0	chr13	21949052	1239	0.09
MCF10A_baseline	MCF10A	IFNA	0	chr13	21949054	1234	0.06
MCF10A_baseline	MCF10A	IFNB	0	chr13	21949054	1234	0.06
MCF10A_baseline	MCF10A	IFNG	0	chr13	21949054	1234	0.06
MCF10A_baseline	MCF10A	IFNA	0	chr13	21949055	1240	0.24
MCF10A_baseline	MCF10A	IFNB	0	chr13	21949055	1240	0.24
MCF10A_baseline	MCF10A	IFNG	0	chr13	21949055	1240	0.24
MCF10A_baseline	MCF10A	IFNA	0	chr13	21949056	1240	0.02
MCF10A_baseline	MCF10A	IFNB	0	chr13	21949056	1240	0.02
MCF10A_baseline	MCF10A	IFNG	0	chr13	21949056	1240	0.02
MCF10A_baseline	MCF10A	IFNA	0	chr13	21949072	1240	0.01
MCF10A_baseline	MCF10A	IFNB	0	chr13	21949072	1240	0.01
MCF10A_baseline	MCF10A	IFNG	0	chr13	21949072	1240	0.01
MCF10A_baseline	MCF10A	IFNA	0	chr13	21949081	1248	0.06
MCF10A_baseline	MCF10A	IFNB	0	chr13	21949081	1248	0.06
MCF10A_baseline	MCF10A	IFNG	0	chr13	21949081	1248	0.06
MCF10A_baseline	MCF10A	IFNA	0	chr13	21949084	1248	0.02
MCF10A_baseline	MCF10A	IFNB	0	chr13	21949084	1248	0.02
MCF10A_baseline	MCF10A	IFNG	0	chr13	21949084	1248	0.02
MCF10A_baseline	MCF10A	IFNA	0	chr13	21949093	1250	0.16
MCF10A_baseline	MCF10A	IFNB	0	chr13	21949093	1250	0.16
MCF10A_baseline	MCF10A	IFNG	0	chr13	21949093	1250	0.16
MCF10A_baseline	MCF10A	IFNA	0	chr13	21949100	1250	0.01
MCF10A_baseline	MCF10A	IFNB	0	chr13	21949100	1250	0.01
MCF10A_baseline	MCF10A	IFNG	0	chr13	21949100	1250	0.01
MCF10A_baseline	MCF10A	IFNA	0	chr13	21949105	1248	0.03
MCF10A_baseline	MCF10A	IFNB	0	chr13	21949105	1248	0.03
MCF10A_baseline	MCF10A	IFNG	0	chr13	21949105	1248	0.03
MCF10A_baseline	MCF10A	IFNA	0	chr13	21949107	1240	0.52
MCF10A_baseline	MCF10A	IFNB	0	chr13	21949107	1240	0.52
MCF10A_baseline	MCF10A	IFNG	0	chr13	21949107	1240	0.52
MCF10A_baseline	MCF10A	IFNA	0	chr13	21949108	1250	0.07
MCF10A_baseline	MCF10A	IFNB	0	chr13	21949108	1250	0.07
MCF10A_baseline	MCF10A	IFNG	0	chr13	21949108	1250	0.07
MCF10A_baseline	MCF10A	IFNA	0	chr13	21949110	1250	0.08
MCF10A_baseline	MCF10A	IFNB	0	chr13	21949110	1250	0.08
MCF10A_baseline	MCF10A	IFNG	0	chr13	21949110	1250	0.08
MCF10A_baseline	MCF10A	IFNA	0	chr13	21949149	1470	0.05
MCF10A_baseline	MCF10A	IFNB	0	chr13	21949149	1470	0.05
MCF10A_baseline	MCF10A	IFNG	0	chr13	21949149	1470	0.05
MCF10A_baseline	MCF10A	IFNA	0	chr13	21949151	1470	0.24
MCF10A_baseline	MCF10A	IFNB	0	chr13	21949151	1470	0.24
MCF10A_baseline	MCF10A	IFNG	0	chr13	21949151	1470	0.24
MCF10A_baseline	MCF10A	IFNA	0	chr13	21949161	1482	0.7
MCF10A_baseline	MCF10A	IFNB	0	chr13	21949161	1482	0.7
MCF10A_baseline	MCF10A	IFNG	0	chr13	21949161	1482	0.7
MCF10A_baseline	MCF10A	IFNA	0	chr13	21949164	1486	0.04
MCF10A_baseline	MCF10A	IFNB	0	chr13	21949164	1486	0.04
MCF10A_baseline	MCF10A	IFNG	0	chr13	21949164	1486	0.04
MCF10A_baseline	MCF10A	IFNA	0	chr13	21949165	1498	0.41
MCF10A_baseline	MCF10A	IFNB	0	chr13	21949165	1498	0.41
MCF10A_baseline	MCF10A	IFNG	0	chr13	21949165	1498	0.41
MCF10A_baseline	MCF10A	IFNA	0	chr13	21949173	1641	0.04
MCF10A_baseline	MCF10A	IFNB	0	chr13	21949173	1641	0.04
MCF10A_baseline	MCF10A	IFNG	0	chr13	21949173	1641	0.04
MCF10A_baseline	MCF10A	IFNA	0	chr13	21949188	1651	0.01
MCF10A_baseline	MCF10A	IFNB	0	chr13	21949188	1651	0.01
MCF10A_baseline	MCF10A	IFNG	0	chr13	21949188	1651	0.01
MCF10A_baseline	MCF10A	IFNA	0	chr13	21949191	1652	0.03
MCF10A_baseline	MCF10A	IFNB	0	chr13	21949191	1652	0.03
MCF10A_baseline	MCF10A	IFNG	0	chr13	21949191	1652	0.03
MCF10A_baseline	MCF10A	IFNA	0	chr13	21949197	1652	0.12
MCF10A_baseline	MCF10A	IFNB	0	chr13	21949197	1652	0.12
MCF10A_baseline	MCF10A	IFNG	0	chr13	21949197	1652	0.12
MCF10A_baseline	MCF10A	IFNA	0	chr13	21949211	1652	0.06
MCF10A_baseline	MCF10A	IFNB	0	chr13	21949211	1652	0.06
MCF10A_baseline	MCF10A	IFNG	0	chr13	21949211	1652	0.06
MCF10A_baseline	MCF10A	IFNA	0	chr13	21949235	1652	0.01
MCF10A_baseline	MCF10A	IFNB	0	chr13	21949235	1652	0.01
MCF10A_baseline	MCF10A	IFNG	0	chr13	21949235	1652	0.01
MCF10A_baseline	MCF10A	IFNA	0	chr13	21949247	1652	0.03
MCF10A_baseline	MCF10A	IFNB	0	chr13	21949247	1652	0.03
MCF10A_baseline	MCF10A	IFNG	0	chr13	21949247	1652	0.03
MCF10A_baseline	MCF10A	IFNA	0	chr13	21949267	1639	1
MCF10A_baseline	MCF10A	IFNB	0	chr13	21949267	1639	1
MCF10A_baseline	MCF10A	IFNG	0	chr13	21949267	1639	1
MCF10A_baseline	MCF10A	IFNA	0	chr8	103840862	5113	0
MCF10A_baseline	MCF10A	IFNB	0	chr8	103840862	5113	0
MCF10A_baseline	MCF10A	IFNG	0	chr8	103840862	5113	0
MCF10A_baseline	MCF10A	IFNA	0	chr8	103840874	5123	0
MCF10A_baseline	MCF10A	IFNB	0	chr8	103840874	5123	0
MCF10A_baseline	MCF10A	IFNG	0	chr8	103840874	5123	0
MCF10A_baseline	MCF10A	IFNA	0	chr8	103840876	5126	0
MCF10A_baseline	MCF10A	IFNB	0	chr8	103840876	5126	0
MCF10A_baseline	MCF10A	IFNG	0	chr8	103840876	5126	0
MCF10A_baseline	MCF10A	IFNA	0	chr8	103840894	5120	0
MCF10A_baseline	MCF10A	IFNB	0	chr8	103840894	5120	0
MCF10A_baseline	MCF10A	IFNG	0	chr8	103840894	5120	0
MCF10A_baseline	MCF10A	IFNA	0	chr8	103840895	5126	0
MCF10A_baseline	MCF10A	IFNB	0	chr8	103840895	5126	0
MCF10A_baseline	MCF10A	IFNG	0	chr8	103840895	5126	0
MCF10A_baseline	MCF10A	IFNA	0	chr8	103840899	5122	0
MCF10A_baseline	MCF10A	IFNB	0	chr8	103840899	5122	0
MCF10A_baseline	MCF10A	IFNG	0	chr8	103840899	5122	0
MCF10A_baseline	MCF10A	IFNA	0	chr8	103841503	5154	0
MCF10A_baseline	MCF10A	IFNB	0	chr8	103841503	5154	0
MCF10A_baseline	MCF10A	IFNG	0	chr8	103841503	5154	0
MCF10A_baseline	MCF10A	IFNA	0	chr8	103841537	5157	0
MCF10A_baseline	MCF10A	IFNB	0	chr8	103841537	5157	0
MCF10A_baseline	MCF10A	IFNG	0	chr8	103841537	5157	0
MCF10A_baseline	MCF10A	IFNA	0	chr8	103841580	5112	0
MCF10A_baseline	MCF10A	IFNB	0	chr8	103841580	5112	0
MCF10A_baseline	MCF10A	IFNG	0	chr8	103841580	5112	0
MCF10A_baseline	MCF10A	IFNA	0	chr8	103841636	5102	0.01
MCF10A_baseline	MCF10A	IFNB	0	chr8	103841636	5102	0.01
MCF10A_baseline	MCF10A	IFNG	0	chr8	103841636	5102	0.01
MCF10A_baseline	MCF10A	IFNA	0	chr8	103841659	5119	0
MCF10A_baseline	MCF10A	IFNB	0	chr8	103841659	5119	0
MCF10A_baseline	MCF10A	IFNG	0	chr8	103841659	5119	0
MCF10A_baseline	MCF10A	IFNA	0	chr8	103841684	5118	0
MCF10A_baseline	MCF10A	IFNB	0	chr8	103841684	5118	0
MCF10A_baseline	MCF10A	IFNG	0	chr8	103841684	5118	0
MCF10A_baseline	MCF10A	IFNA	0	chr8	103841698	5119	0
MCF10A_baseline	MCF10A	IFNB	0	chr8	103841698	5119	0
MCF10A_baseline	MCF10A	IFNG	0	chr8	103841698	5119	0
MCF10A_baseline	MCF10A	IFNA	0	chr8	103841703	5116	0
MCF10A_baseline	MCF10A	IFNB	0	chr8	103841703	5116	0
MCF10A_baseline	MCF10A	IFNG	0	chr8	103841703	5116	0
MCF10A_baseline	MCF10A	IFNA	0	chr8	103841707	5112	0
MCF10A_baseline	MCF10A	IFNB	0	chr8	103841707	5112	0
MCF10A_baseline	MCF10A	IFNG	0	chr8	103841707	5112	0
MCF10A_baseline	MCF10A	IFNA	0	chr8	103841708	5117	0
MCF10A_baseline	MCF10A	IFNB	0	chr8	103841708	5117	0
MCF10A_baseline	MCF10A	IFNG	0	chr8	103841708	5117	0
MCF10A_baseline	MCF10A	IFNA	0	chr8	103841710	5116	0
MCF10A_baseline	MCF10A	IFNB	0	chr8	103841710	5116	0
MCF10A_baseline	MCF10A	IFNG	0	chr8	103841710	5116	0
MCF10A_baseline	MCF10A	IFNA	0	chr8	103841712	5109	0
MCF10A_baseline	MCF10A	IFNB	0	chr8	103841712	5109	0
MCF10A_baseline	MCF10A	IFNG	0	chr8	103841712	5109	0
MCF10A_baseline	MCF10A	IFNA	0	chr8	103842088	5156	0
MCF10A_baseline	MCF10A	IFNB	0	chr8	103842088	5156	0
MCF10A_baseline	MCF10A	IFNG	0	chr8	103842088	5156	0
MCF10A_baseline	MCF10A	IFNA	0	chr8	103842089	5157	0
MCF10A_baseline	MCF10A	IFNB	0	chr8	103842089	5157	0
MCF10A_baseline	MCF10A	IFNG	0	chr8	103842089	5157	0
MCF10A_baseline	MCF10A	IFNA	0	chr8	103842093	5148	0
MCF10A_baseline	MCF10A	IFNB	0	chr8	103842093	5148	0
MCF10A_baseline	MCF10A	IFNG	0	chr8	103842093	5148	0
MCF10A_baseline	MCF10A	IFNA	0	chr8	103842116	5157	0
MCF10A_baseline	MCF10A	IFNB	0	chr8	103842116	5157	0
MCF10A_baseline	MCF10A	IFNG	0	chr8	103842116	5157	0
MCF10A_IFNA_24h	MCF10A	IFNA	24	chr1	220231245	212	0.05
MCF10A_IFNA_24h	MCF10A	IFNA	24	chr1	220231254	184	0.21
MCF10A_IFNA_24h	MCF10A	IFNA	24	chr1	220231261	149	0.1
MCF10A_IFNA_24h	MCF10A	IFNA	24	chr1	220231263	149	0.8
MCF10A_IFNA_24h	MCF10A	IFNA	24	chr1	220231275	131	0.69
MCF10A_IFNA_24h	MCF10A	IFNA	24	chr1	220231276	131	0.36
MCF10A_IFNA_24h	MCF10A	IFNA	24	chr1	220231330	109	0.94
MCF10A_IFNA_24h	MCF10A	IFNA	24	chr1	220231338	110	0.25
MCF10A_IFNA_24h	MCF10A	IFNA	24	chr1	220231347	110	0.6
MCF10A_IFNA_24h	MCF10A	IFNA	24	chr1	220231352	110	0.15
MCF10A_IFNA_24h	MCF10A	IFNA	24	chr1	220231370	110	0.12
MCF10A_IFNA_24h	MCF10A	IFNA	24	chr1	220231371	110	0.09
MCF10A_IFNA_24h	MCF10A	IFNA	24	chr1	220231381	195	0.37
MCF10A_IFNA_24h	MCF10A	IFNA	24	chr1	220231406	254	0.09
MCF10A_IFNA_24h	MCF10A	IFNA	24	chr1	220231418	282	0.09
MCF10A_IFNA_24h	MCF10A	IFNA	24	chr1	220231431	298	0.06
MCF10A_IFNA_24h	MCF10A	IFNA	24	chr1	220231455	298	0.32
MCF10A_IFNA_24h	MCF10A	IFNA	24	chr1	220231456	298	0.11
MCF10A_IFNA_24h	MCF10A	IFNA	24	chr1	220231461	298	0.13
MCF10A_IFNA_24h	MCF10A	IFNA	24	chr1	220231471	298	0.09
MCF10A_IFNA_24h	MCF10A	IFNA	24	chr1	220231484	298	0.56
MCF10A_IFNA_24h	MCF10A	IFNA	24	chr1	220231487	298	0.86
MCF10A_IFNA_24h	MCF10A	IFNA	24	chr10	75008712	3449	0
MCF10A_IFNA_24h	MCF10A	IFNA	24	chr10	75008729	3456	0.02
MCF10A_IFNA_24h	MCF10A	IFNA	24	chr10	75008731	3455	0.45
MCF10A_IFNA_24h	MCF10A	IFNA	24	chr10	75008748	3455	0.05
MCF10A_IFNA_24h	MCF10A	IFNA	24	chr10	75008749	3455	0.02
MCF10A_IFNA_24h	MCF10A	IFNA	24	chr10	75008753	3454	0.01
MCF10A_IFNA_24h	MCF10A	IFNA	24	chr10	75008766	3456	0.01
MCF10A_IFNA_24h	MCF10A	IFNA	24	chr10	75008769	3456	0
MCF10A_IFNA_24h	MCF10A	IFNA	24	chr10	75008774	3456	0.01
MCF10A_IFNA_24h	MCF10A	IFNA	24	chr10	75008779	3456	0
MCF10A_IFNA_24h	MCF10A	IFNA	24	chr10	75008784	3315	0.05
MCF10A_IFNA_24h	MCF10A	IFNA	24	chr10	75008785	3316	0.01
MCF10A_IFNA_24h	MCF10A	IFNA	24	chr10	75008788	3315	0.01
MCF10A_IFNA_24h	MCF10A	IFNA	24	chr10	75008792	3315	0.07
MCF10A_IFNA_24h	MCF10A	IFNA	24	chr10	75008797	3314	0.14
MCF10A_IFNA_24h	MCF10A	IFNA	24	chr10	75008805	3189	0.04
MCF10A_IFNA_24h	MCF10A	IFNA	24	chr10	75008809	3188	0.04
MCF10A_IFNA_24h	MCF10A	IFNA	24	chr10	75008815	3189	0.35
MCF10A_IFNA_24h	MCF10A	IFNA	24	chr10	75008817	3187	0.5
MCF10A_IFNA_24h	MCF10A	IFNA	24	chr10	75008821	3189	0.01
MCF10A_IFNA_24h	MCF10A	IFNA	24	chr10	75008841	3178	0.27
MCF10A_IFNA_24h	MCF10A	IFNA	24	chr10	75008844	2885	0.08
MCF10A_IFNA_24h	MCF10A	IFNA	24	chr10	75008845	3182	0.12
MCF10A_IFNA_24h	MCF10A	IFNA	24	chr10	75008846	3183	0.07
MCF10A_IFNA_24h	MCF10A	IFNA	24	chr10	75008847	3183	0.08
MCF10A_IFNA_24h	MCF10A	IFNA	24	chr10	75008854	3151	0.03
MCF10A_IFNA_24h	MCF10A	IFNA	24	chr10	75008855	3151	0.13
MCF10A_IFNA_24h	MCF10A	IFNA	24	chr10	75008856	3151	0.03
MCF10A_IFNA_24h	MCF10A	IFNA	24	chr10	75008859	3147	0
MCF10A_IFNA_24h	MCF10A	IFNA	24	chr10	75008872	3149	0.02
MCF10A_IFNA_24h	MCF10A	IFNA	24	chr10	75008873	3150	0.09
MCF10A_IFNA_24h	MCF10A	IFNA	24	chr10	75008876	3150	0.4
MCF10A_IFNA_24h	MCF10A	IFNA	24	chr10	75008878	3150	0.04
MCF10A_IFNA_24h	MCF10A	IFNA	24	chr10	75008880	3151	0.06
MCF10A_IFNA_24h	MCF10A	IFNA	24	chr10	75008881	3151	0
MCF10A_IFNA_24h	MCF10A	IFNA	24	chr10	75008893	3265	0.01
MCF10A_IFNA_24h	MCF10A	IFNA	24	chr10	75008895	3265	0.01
MCF10A_IFNA_24h	MCF10A	IFNA	24	chr10	75008903	3274	0
MCF10A_IFNA_24h	MCF10A	IFNA	24	chr10	75008907	3273	0.03
MCF10A_IFNA_24h	MCF10A	IFNA	24	chr10	75008913	3436	0.03
MCF10A_IFNA_24h	MCF10A	IFNA	24	chr10	75008919	3436	0
MCF10A_IFNA_24h	MCF10A	IFNA	24	chr10	75008940	3527	0
MCF10A_IFNA_24h	MCF10A	IFNA	24	chr10	75008943	3519	0.02
MCF10A_IFNA_24h	MCF10A	IFNA	24	chr10	75008948	3519	0.07
MCF10A_IFNA_24h	MCF10A	IFNA	24	chr10	75008949	3519	0.06
MCF10A_IFNA_24h	MCF10A	IFNA	24	chr10	75008955	3525	0.82
MCF10A_IFNA_24h	MCF10A	IFNA	24	chr10	75008957	3525	0.02
MCF10A_IFNA_24h	MCF10A	IFNA	24	chr10	75008965	3525	0.23
MCF10A_IFNA_24h	MCF10A	IFNA	24	chr10	75008976	3527	0
MCF10A_IFNA_24h	MCF10A	IFNA	24	chr10	75008980	3523	0.01
MCF10A_IFNA_24h	MCF10A	IFNA	24	chr10	75008981	3525	0
MCF10A_IFNA_24h	MCF10A	IFNA	24	chr10	75009034	3560	0
MCF10A_IFNA_24h	MCF10A	IFNA	24	chr1	220231885	1597	0.01
MCF10A_IFNA_24h	MCF10A	IFNA	24	chr1	220231886	1588	0.03
MCF10A_IFNA_24h	MCF10A	IFNA	24	chr1	220231887	1579	0.12
MCF10A_IFNA_24h	MCF10A	IFNA	24	chr1	220231888	1549	0.09
MCF10A_IFNA_24h	MCF10A	IFNA	24	chr1	220231901	1589	0.01
MCF10A_IFNA_24h	MCF10A	IFNA	24	chr1	220231939	1557	0.06
MCF10A_IFNA_24h	MCF10A	IFNA	24	chr1	220231941	1557	0.02
MCF10A_IFNA_24h	MCF10A	IFNA	24	chr1	220231946	1556	0.23
MCF10A_IFNA_24h	MCF10A	IFNA	24	chr1	220231950	1556	0.01
MCF10A_IFNA_24h	MCF10A	IFNA	24	chr1	220231959	1555	0.97
MCF10A_IFNA_24h	MCF10A	IFNA	24	chr1	220231963	1552	0.51
MCF10A_IFNA_24h	MCF10A	IFNA	24	chr1	220231964	1556	0.05
MCF10A_IFNA_24h	MCF10A	IFNA	24	chr1	220231971	1560	0.17
MCF10A_IFNA_24h	MCF10A	IFNA	24	chr1	220231979	1545	0.02
MCF10A_IFNA_24h	MCF10A	IFNA	24	chr1	220231982	1543	0.34
MCF10A_IFNA_24h	MCF10A	IFNA	24	chr1	220231983	1543	0.01
MCF10A_IFNA_24h	MCF10A	IFNA	24	chr1	220231985	1544	0.01
MCF10A_IFNA_24h	MCF10A	IFNA	24	chr1	220231988	1544	0.3
MCF10A_IFNA_24h	MCF10A	IFNA	24	chr1	220231989	1544	0.01
MCF10A_IFNA_24h	MCF10A	IFNA	24	chr1	220231995	1544	0.02
MCF10A_IFNA_24h	MCF10A	IFNA	24	chr1	220231997	1495	0.17
MCF10A_IFNA_24h	MCF10A	IFNA	24	chr1	220232002	1497	0.04
MCF10A_IFNA_24h	MCF10A	IFNA	24	chr1	220232006	1497	0.03
MCF10A_IFNA_24h	MCF10A	IFNA	24	chr1	220232011	1396	0.21
MCF10A_IFNA_24h	MCF10A	IFNA	24	chr1	220232037	1305	0.04
MCF10A_IFNA_24h	MCF10A	IFNA	24	chr1	220232038	1305	0.04
MCF10A_IFNA_24h	MCF10A	IFNA	24	chr1	220232045	1300	0.05
MCF10A_IFNA_24h	MCF10A	IFNA	24	chr1	220232047	1411	0.01
MCF10A_IFNA_24h	MCF10A	IFNA	24	chr1	220232048	1421	0.01
MCF10A_IFNA_24h	MCF10A	IFNA	24	chr1	220232050	1421	0.01
MCF10A_IFNA_24h	MCF10A	IFNA	24	chr1	220232053	1423	0.03
MCF10A_IFNA_24h	MCF10A	IFNA	24	chr1	220232059	1425	0.02
MCF10A_IFNA_24h	MCF10A	IFNA	24	chr1	220232066	1425	0.06
MCF10A_IFNA_24h	MCF10A	IFNA	24	chr1	220232095	1425	0.01
MCF10A_IFNA_24h	MCF10A	IFNA	24	chr1	220232098	1425	0.05
MCF10A_IFNA_24h	MCF10A	IFNA	24	chr1	220232108	1441	0.01
MCF10A_IFNA_24h	MCF10A	IFNA	24	chr1	220232117	1493	0.02
MCF10A_IFNA_24h	MCF10A	IFNA	24	chr1	220232135	1522	0.04
MCF10A_IFNA_24h	MCF10A	IFNA	24	chr1	220232138	1656	0.21
MCF10A_IFNA_24h	MCF10A	IFNA	24	chr1	220232143	1656	0.6
MCF10A_IFNA_24h	MCF10A	IFNA	24	chr1	220232144	1656	0.78
MCF10A_IFNA_24h	MCF10A	IFNA	24	chr1	220232152	1665	0.02
MCF10A_IFNA_24h	MCF10A	IFNA	24	chr1	220232185	1655	0.03
MCF10A_IFNA_24h	MCF10A	IFNA	24	chr13	21948945	2273	0.01
MCF10A_IFNA_24h	MCF10A	IFNA	24	chr13	21949007	2082	0.02
MCF10A_IFNA_24h	MCF10A	IFNA	24	chr13	21949014	2071	0.07
MCF10A_IFNA_24h	MCF10A	IFNA	24	chr13	21949016	2070	0.64
MCF10A_IFNA_24h	MCF10A	IFNA	24	chr13	21949028	1731	0.72
MCF10A_IFNA_24h	MCF10A	IFNA	24	chr13	21949029	1724	0.41
MCF10A_IFNA_24h	MCF10A	IFNA	24	chr13	21949030	1724	0.08
MCF10A_IFNA_24h	MCF10A	IFNA	24	chr13	21949038	1822	0.78
MCF10A_IFNA_24h	MCF10A	IFNA	24	chr13	21949043	1729	0.17
MCF10A_IFNA_24h	MCF10A	IFNA	24	chr13	21949047	1675	0.78
MCF10A_IFNA_24h	MCF10A	IFNA	24	chr13	21949051	1676	0.45
MCF10A_IFNA_24h	MCF10A	IFNA	24	chr13	21949052	1593	0.77
MCF10A_IFNA_24h	MCF10A	IFNA	24	chr13	21949054	1592	0.7
MCF10A_IFNA_24h	MCF10A	IFNA	24	chr13	21949055	1598	0.85
MCF10A_IFNA_24h	MCF10A	IFNA	24	chr13	21949056	1601	0.17
MCF10A_IFNA_24h	MCF10A	IFNA	24	chr13	21949061	1576	0.09
MCF10A_IFNA_24h	MCF10A	IFNA	24	chr13	21949068	1552	0.14
MCF10A_IFNA_24h	MCF10A	IFNA	24	chr13	21949069	1546	0.17
MCF10A_IFNA_24h	MCF10A	IFNA	24	chr13	21949072	1546	0.23
MCF10A_IFNA_24h	MCF10A	IFNA	24	chr13	21949081	1546	0.23
MCF10A_IFNA_24h	MCF10A	IFNA	24	chr13	21949084	1548	0.05
MCF10A_IFNA_24h	MCF10A	IFNA	24	chr13	21949090	1548	0.02
MCF10A_IFNA_24h	MCF10A	IFNA	24	chr13	21949093	1548	0.73
MCF10A_IFNA_24h	MCF10A	IFNA	24	chr13	21949100	1546	0.1
MCF10A_IFNA_24h	MCF10A	IFNA	24	chr13	21949103	1548	0.01
MCF10A_IFNA_24h	MCF10A	IFNA	24	chr13	21949105	1532	0.17
MCF10A_IFNA_24h	MCF10A	IFNA	24	chr13	21949107	1547	0.82
MCF10A_IFNA_24h	MCF10A	IFNA	24	chr13	21949108	1550	0.22
MCF10A_IFNA_24h	MCF10A	IFNA	24	chr13	21949110	1546	0.46
MCF10A_IFNA_24h	MCF10A	IFNA	24	chr13	21949138	1689	0.02
MCF10A_IFNA_24h	MCF10A	IFNA	24	chr13	21949143	1688	0.01
MCF10A_IFNA_24h	MCF10A	IFNA	24	chr13	21949149	1974	0.11
MCF10A_IFNA_24h	MCF10A	IFNA	24	chr13	21949151	1974	0.79
MCF10A_IFNA_24h	MCF10A	IFNA	24	chr13	21949161	2026	0.91
MCF10A_IFNA_24h	MCF10A	IFNA	24	chr13	21949164	2033	0.1
MCF10A_IFNA_24h	MCF10A	IFNA	24	chr13	21949165	2035	0.78
MCF10A_IFNA_24h	MCF10A	IFNA	24	chr13	21949173	2239	0.1
MCF10A_IFNA_24h	MCF10A	IFNA	24	chr13	21949186	2262	0.01
MCF10A_IFNA_24h	MCF10A	IFNA	24	chr13	21949188	2261	0.11
MCF10A_IFNA_24h	MCF10A	IFNA	24	chr13	21949190	2261	0.01
MCF10A_IFNA_24h	MCF10A	IFNA	24	chr13	21949191	2262	0.15
MCF10A_IFNA_24h	MCF10A	IFNA	24	chr13	21949197	2267	0.56
MCF10A_IFNA_24h	MCF10A	IFNA	24	chr13	21949210	2295	0.11
MCF10A_IFNA_24h	MCF10A	IFNA	24	chr13	21949211	2296	0.55
MCF10A_IFNA_24h	MCF10A	IFNA	24	chr13	21949235	2309	0.04
MCF10A_IFNA_24h	MCF10A	IFNA	24	chr13	21949240	2310	0.01
MCF10A_IFNA_24h	MCF10A	IFNA	24	chr13	21949243	2310	0.05
MCF10A_IFNA_24h	MCF10A	IFNA	24	chr13	21949247	2310	0.18
MCF10A_IFNA_24h	MCF10A	IFNA	24	chr13	21949267	2304	1
MCF10A_IFNA_24h	MCF10A	IFNA	24	chr8	103841519	4390	0
MCF10A_IFNA_24h	MCF10A	IFNA	24	chr8	103841636	4322	0.09
MCF10A_IFNA_24h	MCF10A	IFNA	24	chr8	103841637	4383	0.01
MCF10A_IFNA_24h	MCF10A	IFNA	24	chr8	103842093	4385	0
MCF10A_IFNB_24h	MCF10A	IFNB	24	chr1	220231245	553	0.04
MCF10A_IFNB_24h	MCF10A	IFNB	24	chr1	220231254	524	0.26
MCF10A_IFNB_24h	MCF10A	IFNB	24	chr1	220231261	515	0.08
MCF10A_IFNB_24h	MCF10A	IFNB	24	chr1	220231263	515	0.84
MCF10A_IFNB_24h	MCF10A	IFNB	24	chr1	220231275	510	0.73
MCF10A_IFNB_24h	MCF10A	IFNB	24	chr1	220231276	513	0.43
MCF10A_IFNB_24h	MCF10A	IFNB	24	chr1	220231277	513	0.04
MCF10A_IFNB_24h	MCF10A	IFNB	24	chr1	220231298	503	0.04
MCF10A_IFNB_24h	MCF10A	IFNB	24	chr1	220231326	503	0.02
MCF10A_IFNB_24h	MCF10A	IFNB	24	chr1	220231330	502	0.94
MCF10A_IFNB_24h	MCF10A	IFNB	24	chr1	220231338	501	0.21
MCF10A_IFNB_24h	MCF10A	IFNB	24	chr1	220231347	498	0.51
MCF10A_IFNB_24h	MCF10A	IFNB	24	chr1	220231352	503	0.19
MCF10A_IFNB_24h	MCF10A	IFNB	24	chr1	220231355	502	0.06
MCF10A_IFNB_24h	MCF10A	IFNB	24	chr1	220231361	503	0.03
MCF10A_IFNB_24h	MCF10A	IFNB	24	chr1	220231370	503	0.13
MCF10A_IFNB_24h	MCF10A	IFNB	24	chr1	220231371	503	0.06
MCF10A_IFNB_24h	MCF10A	IFNB	24	chr1	220231381	661	0.21
MCF10A_IFNB_24h	MCF10A	IFNB	24	chr1	220231406	675	0.13
MCF10A_IFNB_24h	MCF10A	IFNB	24	chr1	220231418	699	0.08
MCF10A_IFNB_24h	MCF10A	IFNB	24	chr1	220231436	710	0.01
MCF10A_IFNB_24h	MCF10A	IFNB	24	chr1	220231455	707	0.36
MCF10A_IFNB_24h	MCF10A	IFNB	24	chr1	220231456	714	0.09
MCF10A_IFNB_24h	MCF10A	IFNB	24	chr1	220231461	713	0.19
MCF10A_IFNB_24h	MCF10A	IFNB	24	chr1	220231471	716	0.06
MCF10A_IFNB_24h	MCF10A	IFNB	24	chr1	220231484	712	0.65
MCF10A_IFNB_24h	MCF10A	IFNB	24	chr1	220231485	716	0.02
MCF10A_IFNB_24h	MCF10A	IFNB	24	chr1	220231487	715	0.93
MCF10A_IFNB_24h	MCF10A	IFNB	24	chr10	75008724	3019	0
MCF10A_IFNB_24h	MCF10A	IFNB	24	chr10	75008729	3019	0.03
MCF10A_IFNB_24h	MCF10A	IFNB	24	chr10	75008731	3019	0.48
MCF10A_IFNB_24h	MCF10A	IFNB	24	chr10	75008748	3020	0.06
MCF10A_IFNB_24h	MCF10A	IFNB	24	chr10	75008749	3020	0.02
MCF10A_IFNB_24h	MCF10A	IFNB	24	chr10	75008753	3020	0.02
MCF10A_IFNB_24h	MCF10A	IFNB	24	chr10	75008766	3020	0.01
MCF10A_IFNB_24h	MCF10A	IFNB	24	chr10	75008769	3020	0.01
MCF10A_IFNB_24h	MCF10A	IFNB	24	chr10	75008774	3020	0.01
MCF10A_IFNB_24h	MCF10A	IFNB	24	chr10	75008779	3020	0
MCF10A_IFNB_24h	MCF10A	IFNB	24	chr10	75008784	3016	0.04
MCF10A_IFNB_24h	MCF10A	IFNB	24	chr10	75008785	3020	0.01
MCF10A_IFNB_24h	MCF10A	IFNB	24	chr10	75008788	3020	0.01
MCF10A_IFNB_24h	MCF10A	IFNB	24	chr10	75008792	3019	0.1
MCF10A_IFNB_24h	MCF10A	IFNB	24	chr10	75008797	3017	0.12
MCF10A_IFNB_24h	MCF10A	IFNB	24	chr10	75008805	3020	0.05
MCF10A_IFNB_24h	MCF10A	IFNB	24	chr10	75008809	3020	0.05
MCF10A_IFNB_24h	MCF10A	IFNB	24	chr10	75008815	3019	0.37
MCF10A_IFNB_24h	MCF10A	IFNB	24	chr10	75008817	3020	0.5
MCF10A_IFNB_24h	MCF10A	IFNB	24	chr10	75008821	3020	0.01
MCF10A_IFNB_24h	MCF10A	IFNB	24	chr10	75008841	3011	0.27
MCF10A_IFNB_24h	MCF10A	IFNB	24	chr10	75008844	2836	0.07
MCF10A_IFNB_24h	MCF10A	IFNB	24	chr10	75008845	3019	0.12
MCF10A_IFNB_24h	MCF10A	IFNB	24	chr10	75008846	3020	0.08
MCF10A_IFNB_24h	MCF10A	IFNB	24	chr10	75008847	3020	0.1
MCF10A_IFNB_24h	MCF10A	IFNB	24	chr10	75008848	3020	0.01
MCF10A_IFNB_24h	MCF10A	IFNB	24	chr10	75008853	2993	0.01
MCF10A_IFNB_24h	MCF10A	IFNB	24	chr10	75008854	3020	0.03
MCF10A_IFNB_24h	MCF10A	IFNB	24	chr10	75008855	3020	0.11
MCF10A_IFNB_24h	MCF10A	IFNB	24	chr10	75008856	3020	0.04
MCF10A_IFNB_24h	MCF10A	IFNB	24	chr10	75008859	3019	0.01
MCF10A_IFNB_24h	MCF10A	IFNB	24	chr10	75008872	3017	0.03
MCF10A_IFNB_24h	MCF10A	IFNB	24	chr10	75008873	3020	0.08
MCF10A_IFNB_24h	MCF10A	IFNB	24	chr10	75008876	3020	0.42
MCF10A_IFNB_24h	MCF10A	IFNB	24	chr10	75008878	3018	0.03
MCF10A_IFNB_24h	MCF10A	IFNB	24	chr10	75008880	3020	0.05
MCF10A_IFNB_24h	MCF10A	IFNB	24	chr10	75008881	3020	0.01
MCF10A_IFNB_24h	MCF10A	IFNB	24	chr10	75008890	3020	0
MCF10A_IFNB_24h	MCF10A	IFNB	24	chr10	75008893	3020	0.01
MCF10A_IFNB_24h	MCF10A	IFNB	24	chr10	75008895	3019	0
MCF10A_IFNB_24h	MCF10A	IFNB	24	chr10	75008903	3020	0
MCF10A_IFNB_24h	MCF10A	IFNB	24	chr10	75008907	3018	0.03
MCF10A_IFNB_24h	MCF10A	IFNB	24	chr10	75008913	3017	0.03
MCF10A_IFNB_24h	MCF10A	IFNB	24	chr10	75008932	3020	0
MCF10A_IFNB_24h	MCF10A	IFNB	24	chr10	75008940	3020	0.01
MCF10A_IFNB_24h	MCF10A	IFNB	24	chr10	75008943	3020	0.01
MCF10A_IFNB_24h	MCF10A	IFNB	24	chr10	75008948	3019	0.09
MCF10A_IFNB_24h	MCF10A	IFNB	24	chr10	75008949	3020	0.07
MCF10A_IFNB_24h	MCF10A	IFNB	24	chr10	75008955	3018	0.83
MCF10A_IFNB_24h	MCF10A	IFNB	24	chr10	75008957	3020	0.03
MCF10A_IFNB_24h	MCF10A	IFNB	24	chr10	75008965	3016	0.27
MCF10A_IFNB_24h	MCF10A	IFNB	24	chr10	75008980	3008	0.01
MCF10A_IFNB_24h	MCF10A	IFNB	24	chr10	75008996	3015	0
MCF10A_IFNB_24h	MCF10A	IFNB	24	chr10	75009023	3020	0
MCF10A_IFNB_24h	MCF10A	IFNB	24	chr1	220231886	1124	0.05
MCF10A_IFNB_24h	MCF10A	IFNB	24	chr1	220231887	1120	0.13
MCF10A_IFNB_24h	MCF10A	IFNB	24	chr1	220231888	1085	0.13
MCF10A_IFNB_24h	MCF10A	IFNB	24	chr1	220231890	1123	0.01
MCF10A_IFNB_24h	MCF10A	IFNB	24	chr1	220231901	1123	0.02
MCF10A_IFNB_24h	MCF10A	IFNB	24	chr1	220231931	1125	0.01
MCF10A_IFNB_24h	MCF10A	IFNB	24	chr1	220231939	1124	0.06
MCF10A_IFNB_24h	MCF10A	IFNB	24	chr1	220231941	1125	0.03
MCF10A_IFNB_24h	MCF10A	IFNB	24	chr1	220231946	1125	0.32
MCF10A_IFNB_24h	MCF10A	IFNB	24	chr1	220231950	1125	0.01
MCF10A_IFNB_24h	MCF10A	IFNB	24	chr1	220231959	1124	0.98
MCF10A_IFNB_24h	MCF10A	IFNB	24	chr1	220231963	1117	0.47
MCF10A_IFNB_24h	MCF10A	IFNB	24	chr1	220231964	1125	0.06
MCF10A_IFNB_24h	MCF10A	IFNB	24	chr1	220231971	1125	0.16
MCF10A_IFNB_24h	MCF10A	IFNB	24	chr1	220231979	1125	0.02
MCF10A_IFNB_24h	MCF10A	IFNB	24	chr1	220231982	1125	0.33
MCF10A_IFNB_24h	MCF10A	IFNB	24	chr1	220231988	1124	0.31
MCF10A_IFNB_24h	MCF10A	IFNB	24	chr1	220231989	1125	0.01
MCF10A_IFNB_24h	MCF10A	IFNB	24	chr1	220231995	1125	0.03
MCF10A_IFNB_24h	MCF10A	IFNB	24	chr1	220231997	1122	0.18
MCF10A_IFNB_24h	MCF10A	IFNB	24	chr1	220232002	1123	0.04
MCF10A_IFNB_24h	MCF10A	IFNB	24	chr1	220232006	1123	0.06
MCF10A_IFNB_24h	MCF10A	IFNB	24	chr1	220232011	1123	0.27
MCF10A_IFNB_24h	MCF10A	IFNB	24	chr1	220232030	1125	0.01
MCF10A_IFNB_24h	MCF10A	IFNB	24	chr1	220232037	1125	0.03
MCF10A_IFNB_24h	MCF10A	IFNB	24	chr1	220232038	1125	0.04
MCF10A_IFNB_24h	MCF10A	IFNB	24	chr1	220232045	1121	0.04
MCF10A_IFNB_24h	MCF10A	IFNB	24	chr1	220232047	1123	0.02
MCF10A_IFNB_24h	MCF10A	IFNB	24	chr1	220232050	1125	0.01
MCF10A_IFNB_24h	MCF10A	IFNB	24	chr1	220232053	1125	0.05
MCF10A_IFNB_24h	MCF10A	IFNB	24	chr1	220232059	1125	0.01
MCF10A_IFNB_24h	MCF10A	IFNB	24	chr1	220232066	1124	0.1
MCF10A_IFNB_24h	MCF10A	IFNB	24	chr1	220232095	1125	0.02
MCF10A_IFNB_24h	MCF10A	IFNB	24	chr1	220232098	1124	0.09
MCF10A_IFNB_24h	MCF10A	IFNB	24	chr1	220232108	1124	0.01
MCF10A_IFNB_24h	MCF10A	IFNB	24	chr1	220232117	1126	0.03
MCF10A_IFNB_24h	MCF10A	IFNB	24	chr1	220232135	1125	0.05
MCF10A_IFNB_24h	MCF10A	IFNB	24	chr1	220232138	1127	0.25
MCF10A_IFNB_24h	MCF10A	IFNB	24	chr1	220232143	1126	0.68
MCF10A_IFNB_24h	MCF10A	IFNB	24	chr1	220232144	1126	0.76
MCF10A_IFNB_24h	MCF10A	IFNB	24	chr1	220232152	1127	0.04
MCF10A_IFNB_24h	MCF10A	IFNB	24	chr1	220232185	1100	0.07
MCF10A_IFNB_24h	MCF10A	IFNB	24	chr13	21948945	1719	0.01
MCF10A_IFNB_24h	MCF10A	IFNB	24	chr13	21949007	1676	0.04
MCF10A_IFNB_24h	MCF10A	IFNB	24	chr13	21949014	1661	0.11
MCF10A_IFNB_24h	MCF10A	IFNB	24	chr13	21949016	1661	0.74
MCF10A_IFNB_24h	MCF10A	IFNB	24	chr13	21949028	1626	0.74
MCF10A_IFNB_24h	MCF10A	IFNB	24	chr13	21949029	1629	0.49
MCF10A_IFNB_24h	MCF10A	IFNB	24	chr13	21949030	1629	0.09
MCF10A_IFNB_24h	MCF10A	IFNB	24	chr13	21949038	1629	0.85
MCF10A_IFNB_24h	MCF10A	IFNB	24	chr13	21949043	1654	0.26
MCF10A_IFNB_24h	MCF10A	IFNB	24	chr13	21949047	1652	0.85
MCF10A_IFNB_24h	MCF10A	IFNB	24	chr13	21949051	1651	0.6
MCF10A_IFNB_24h	MCF10A	IFNB	24	chr13	21949052	1645	0.81
MCF10A_IFNB_24h	MCF10A	IFNB	24	chr13	21949054	1645	0.72
MCF10A_IFNB_24h	MCF10A	IFNB	24	chr13	21949055	1648	0.88
MCF10A_IFNB_24h	MCF10A	IFNB	24	chr13	21949056	1650	0.24
MCF10A_IFNB_24h	MCF10A	IFNB	24	chr13	21949061	1650	0.12
MCF10A_IFNB_24h	MCF10A	IFNB	24	chr13	21949068	1650	0.14
MCF10A_IFNB_24h	MCF10A	IFNB	24	chr13	21949069	1650	0.18
MCF10A_IFNB_24h	MCF10A	IFNB	24	chr13	21949072	1650	0.29
MCF10A_IFNB_24h	MCF10A	IFNB	24	chr13	21949075	1650	0.02
MCF10A_IFNB_24h	MCF10A	IFNB	24	chr13	21949081	1650	0.32
MCF10A_IFNB_24h	MCF10A	IFNB	24	chr13	21949084	1649	0.04
MCF10A_IFNB_24h	MCF10A	IFNB	24	chr13	21949090	1650	0.03
MCF10A_IFNB_24h	MCF10A	IFNB	24	chr13	21949093	1650	0.77
MCF10A_IFNB_24h	MCF10A	IFNB	24	chr13	21949100	1644	0.15
MCF10A_IFNB_24h	MCF10A	IFNB	24	chr13	21949103	1650	0.02
MCF10A_IFNB_24h	MCF10A	IFNB	24	chr13	21949105	1640	0.22
MCF10A_IFNB_24h	MCF10A	IFNB	24	chr13	21949107	1649	0.74
MCF10A_IFNB_24h	MCF10A	IFNB	24	chr13	21949108	1650	0.36
MCF10A_IFNB_24h	MCF10A	IFNB	24	chr13	21949110	1648	0.4
MCF10A_IFNB_24h	MCF10A	IFNB	24	chr13	21949143	1650	0.01
MCF10A_IFNB_24h	MCF10A	IFNB	24	chr13	21949149	1673	0.17
MCF10A_IFNB_24h	MCF10A	IFNB	24	chr13	21949151	1672	0.88
MCF10A_IFNB_24h	MCF10A	IFNB	24	chr13	21949161	1673	0.95
MCF10A_IFNB_24h	MCF10A	IFNB	24	chr13	21949164	1673	0.15
MCF10A_IFNB_24h	MCF10A	IFNB	24	chr13	21949165	1673	0.8
MCF10A_IFNB_24h	MCF10A	IFNB	24	chr13	21949173	1697	0.19
MCF10A_IFNB_24h	MCF10A	IFNB	24	chr13	21949188	1710	0.12
MCF10A_IFNB_24h	MCF10A	IFNB	24	chr13	21949190	1710	0.03
MCF10A_IFNB_24h	MCF10A	IFNB	24	chr13	21949191	1710	0.24
MCF10A_IFNB_24h	MCF10A	IFNB	24	chr13	21949197	1717	0.65
MCF10A_IFNB_24h	MCF10A	IFNB	24	chr13	21949210	1717	0.19
MCF10A_IFNB_24h	MCF10A	IFNB	24	chr13	21949211	1717	0.67
MCF10A_IFNB_24h	MCF10A	IFNB	24	chr13	21949235	1717	0.03
MCF10A_IFNB_24h	MCF10A	IFNB	24	chr13	21949240	1715	0.01
MCF10A_IFNB_24h	MCF10A	IFNB	24	chr13	21949243	1717	0.08
MCF10A_IFNB_24h	MCF10A	IFNB	24	chr13	21949247	1717	0.23
MCF10A_IFNB_24h	MCF10A	IFNB	24	chr13	21949267	1687	1
MCF10A_IFNB_24h	MCF10A	IFNB	24	chr8	103840862	4042	0
MCF10A_IFNB_24h	MCF10A	IFNB	24	chr8	103841636	4019	0.11
MCF10A_IFNB_24h	MCF10A	IFNB	24	chr8	103841637	4067	0.01
MCF10A_IFNB_24h	MCF10A	IFNB	24	chr8	103841684	4057	0
MCF10A_IFNG_24h	MCF10A	IFNG	24	chr1	220231245	308	0.04
MCF10A_IFNG_24h	MCF10A	IFNG	24	chr1	220231254	286	0.21
MCF10A_IFNG_24h	MCF10A	IFNG	24	chr1	220231261	282	0.06
MCF10A_IFNG_24h	MCF10A	IFNG	24	chr1	220231263	282	0.82
MCF10A_IFNG_24h	MCF10A	IFNG	24	chr1	220231275	261	0.71
MCF10A_IFNG_24h	MCF10A	IFNG	24	chr1	220231276	257	0.4
MCF10A_IFNG_24h	MCF10A	IFNG	24	chr1	220231330	237	0.92
MCF10A_IFNG_24h	MCF10A	IFNG	24	chr1	220231338	237	0.23
MCF10A_IFNG_24h	MCF10A	IFNG	24	chr1	220231347	237	0.48
MCF10A_IFNG_24h	MCF10A	IFNG	24	chr1	220231352	237	0.13
MCF10A_IFNG_24h	MCF10A	IFNG	24	chr1	220231355	237	0.04
MCF10A_IFNG_24h	MCF10A	IFNG	24	chr1	220231361	237	0.04
MCF10A_IFNG_24h	MCF10A	IFNG	24	chr1	220231370	237	0.1
MCF10A_IFNG_24h	MCF10A	IFNG	24	chr1	220231371	237	0.09
MCF10A_IFNG_24h	MCF10A	IFNG	24	chr1	220231381	316	0.22
MCF10A_IFNG_24h	MCF10A	IFNG	24	chr1	220231406	411	0.08
MCF10A_IFNG_24h	MCF10A	IFNG	24	chr1	220231418	453	0.09
MCF10A_IFNG_24h	MCF10A	IFNG	24	chr1	220231455	463	0.27
MCF10A_IFNG_24h	MCF10A	IFNG	24	chr1	220231456	463	0.05
MCF10A_IFNG_24h	MCF10A	IFNG	24	chr1	220231461	463	0.11
MCF10A_IFNG_24h	MCF10A	IFNG	24	chr1	220231471	463	0.09
MCF10A_IFNG_24h	MCF10A	IFNG	24	chr1	220231484	462	0.56
MCF10A_IFNG_24h	MCF10A	IFNG	24	chr1	220231487	462	0.86
MCF10A_IFNG_24h	MCF10A	IFNG	24	chr10	75008729	3776	0.02
MCF10A_IFNG_24h	MCF10A	IFNG	24	chr10	75008731	3776	0.45
MCF10A_IFNG_24h	MCF10A	IFNG	24	chr10	75008742	3778	0
MCF10A_IFNG_24h	MCF10A	IFNG	24	chr10	75008748	3777	0.05
MCF10A_IFNG_24h	MCF10A	IFNG	24	chr10	75008749	3778	0.02
MCF10A_IFNG_24h	MCF10A	IFNG	24	chr10	75008753	3776	0.01
MCF10A_IFNG_24h	MCF10A	IFNG	24	chr10	75008766	3777	0.01
MCF10A_IFNG_24h	MCF10A	IFNG	24	chr10	75008769	3778	0.01
MCF10A_IFNG_24h	MCF10A	IFNG	24	chr10	75008774	3778	0.01
MCF10A_IFNG_24h	MCF10A	IFNG	24	chr10	75008784	3761	0.04
MCF10A_IFNG_24h	MCF10A	IFNG	24	chr10	75008785	3763	0.01
MCF10A_IFNG_24h	MCF10A	IFNG	24	chr10	75008788	3763	0.02
MCF10A_IFNG_24h	MCF10A	IFNG	24	chr10	75008792	3763	0.08
MCF10A_IFNG_24h	MCF10A	IFNG	24	chr10	75008797	3756	0.11
MCF10A_IFNG_24h	MCF10A	IFNG	24	chr10	75008805	3704	0.04
MCF10A_IFNG_24h	MCF10A	IFNG	24	chr10	75008809	3704	0.03
MCF10A_IFNG_24h	MCF10A	IFNG	24	chr10	75008815	3703	0.35
MCF10A_IFNG_24h	MCF10A	IFNG	24	chr10	75008817	3700	0.49
MCF10A_IFNG_24h	MCF10A	IFNG	24	chr10	75008821	3703	0.01
MCF10A_IFNG_24h	MCF10A	IFNG	24	chr10	75008841	3699	0.26
MCF10A_IFNG_24h	MCF10A	IFNG	24	chr10	75008844	3493	0.07
MCF10A_IFNG_24h	MCF10A	IFNG	24	chr10	75008845	3702	0.1
MCF10A_IFNG_24h	MCF10A	IFNG	24	chr10	75008846	3703	0.05
MCF10A_IFNG_24h	MCF10A	IFNG	24	chr10	75008847	3703	0.08
MCF10A_IFNG_24h	MCF10A	IFNG	24	chr10	75008848	3703	0
MCF10A_IFNG_24h	MCF10A	IFNG	24	chr10	75008854	3703	0.04
MCF10A_IFNG_24h	MCF10A	IFNG	24	chr10	75008855	3703	0.12
MCF10A_IFNG_24h	MCF10A	IFNG	24	chr10	75008856	3703	0.04
MCF10A_IFNG_24h	MCF10A	IFNG	24	chr10	75008859	3700	0.01
MCF10A_IFNG_24h	MCF10A	IFNG	24	chr10	75008870	3704	0
MCF10A_IFNG_24h	MCF10A	IFNG	24	chr10	75008872	3700	0.03
MCF10A_IFNG_24h	MCF10A	IFNG	24	chr10	75008873	3704	0.08
MCF10A_IFNG_24h	MCF10A	IFNG	24	chr10	75008876	3702	0.41
MCF10A_IFNG_24h	MCF10A	IFNG	24	chr10	75008878	3704	0.03
MCF10A_IFNG_24h	MCF10A	IFNG	24	chr10	75008880	3704	0.04
MCF10A_IFNG_24h	MCF10A	IFNG	24	chr10	75008881	3704	0
MCF10A_IFNG_24h	MCF10A	IFNG	24	chr10	75008890	3707	0.01
MCF10A_IFNG_24h	MCF10A	IFNG	24	chr10	75008893	3707	0.01
MCF10A_IFNG_24h	MCF10A	IFNG	24	chr10	75008895	3707	0.01
MCF10A_IFNG_24h	MCF10A	IFNG	24	chr10	75008903	3709	0.01
MCF10A_IFNG_24h	MCF10A	IFNG	24	chr10	75008907	3709	0.03
MCF10A_IFNG_24h	MCF10A	IFNG	24	chr10	75008913	3749	0.03
MCF10A_IFNG_24h	MCF10A	IFNG	24	chr10	75008919	3748	0.01
MCF10A_IFNG_24h	MCF10A	IFNG	24	chr10	75008926	3771	0
MCF10A_IFNG_24h	MCF10A	IFNG	24	chr10	75008932	3772	0
MCF10A_IFNG_24h	MCF10A	IFNG	24	chr10	75008940	3771	0
MCF10A_IFNG_24h	MCF10A	IFNG	24	chr10	75008943	3774	0.01
MCF10A_IFNG_24h	MCF10A	IFNG	24	chr10	75008948	3773	0.07
MCF10A_IFNG_24h	MCF10A	IFNG	24	chr10	75008949	3773	0.06
MCF10A_IFNG_24h	MCF10A	IFNG	24	chr10	75008955	3770	0.82
MCF10A_IFNG_24h	MCF10A	IFNG	24	chr10	75008957	3772	0.02
MCF10A_IFNG_24h	MCF10A	IFNG	24	chr10	75008965	3772	0.22
MCF10A_IFNG_24h	MCF10A	IFNG	24	chr10	75008980	3776	0
MCF10A_IFNG_24h	MCF10A	IFNG	24	chr10	75008981	3779	0
MCF10A_IFNG_24h	MCF10A	IFNG	24	chr10	75008984	3778	0
MCF10A_IFNG_24h	MCF10A	IFNG	24	chr10	75008996	3775	0
MCF10A_IFNG_24h	MCF10A	IFNG	24	chr10	75009022	3781	0
MCF10A_IFNG_24h	MCF10A	IFNG	24	chr10	75009023	3781	0
MCF10A_IFNG_24h	MCF10A	IFNG	24	chr1	220231885	1296	0.01
MCF10A_IFNG_24h	MCF10A	IFNG	24	chr1	220231886	1296	0.05
MCF10A_IFNG_24h	MCF10A	IFNG	24	chr1	220231887	1286	0.17
MCF10A_IFNG_24h	MCF10A	IFNG	24	chr1	220231888	1245	0.13
MCF10A_IFNG_24h	MCF10A	IFNG	24	chr1	220231939	1295	0.03
MCF10A_IFNG_24h	MCF10A	IFNG	24	chr1	220231941	1295	0.02
MCF10A_IFNG_24h	MCF10A	IFNG	24	chr1	220231946	1295	0.27
MCF10A_IFNG_24h	MCF10A	IFNG	24	chr1	220231950	1296	0.01
MCF10A_IFNG_24h	MCF10A	IFNG	24	chr1	220231959	1295	0.97
MCF10A_IFNG_24h	MCF10A	IFNG	24	chr1	220231963	1289	0.41
MCF10A_IFNG_24h	MCF10A	IFNG	24	chr1	220231964	1296	0.04
MCF10A_IFNG_24h	MCF10A	IFNG	24	chr1	220231971	1295	0.15
MCF10A_IFNG_24h	MCF10A	IFNG	24	chr1	220231979	1295	0.01
MCF10A_IFNG_24h	MCF10A	IFNG	24	chr1	220231982	1293	0.31
MCF10A_IFNG_24h	MCF10A	IFNG	24	chr1	220231985	1296	0.01
MCF10A_IFNG_24h	MCF10A	IFNG	24	chr1	220231988	1295	0.29
MCF10A_IFNG_24h	MCF10A	IFNG	24	chr1	220231989	1296	0.01
MCF10A_IFNG_24h	MCF10A	IFNG	24	chr1	220231995	1296	0.03
MCF10A_IFNG_24h	MCF10A	IFNG	24	chr1	220231997	1294	0.13
MCF10A_IFNG_24h	MCF10A	IFNG	24	chr1	220232002	1295	0.03
MCF10A_IFNG_24h	MCF10A	IFNG	24	chr1	220232006	1294	0.04
MCF10A_IFNG_24h	MCF10A	IFNG	24	chr1	220232011	1288	0.2
MCF10A_IFNG_24h	MCF10A	IFNG	24	chr1	220232030	1282	0.01
MCF10A_IFNG_24h	MCF10A	IFNG	24	chr1	220232037	1278	0.02
MCF10A_IFNG_24h	MCF10A	IFNG	24	chr1	220232038	1278	0.03
MCF10A_IFNG_24h	MCF10A	IFNG	24	chr1	220232045	1272	0.03
MCF10A_IFNG_24h	MCF10A	IFNG	24	chr1	220232047	1276	0.01
MCF10A_IFNG_24h	MCF10A	IFNG	24	chr1	220232050	1279	0.01
MCF10A_IFNG_24h	MCF10A	IFNG	24	chr1	220232053	1278	0.04
MCF10A_IFNG_24h	MCF10A	IFNG	24	chr1	220232066	1279	0.08
MCF10A_IFNG_24h	MCF10A	IFNG	24	chr1	220232074	1279	0.01
MCF10A_IFNG_24h	MCF10A	IFNG	24	chr1	220232075	1279	0.01
MCF10A_IFNG_24h	MCF10A	IFNG	24	chr1	220232095	1279	0.01
MCF10A_IFNG_24h	MCF10A	IFNG	24	chr1	220232098	1279	0.06
MCF10A_IFNG_24h	MCF10A	IFNG	24	chr1	220232108	1279	0.01
MCF10A_IFNG_24h	MCF10A	IFNG	24	chr1	220232117	1284	0.02
MCF10A_IFNG_24h	MCF10A	IFNG	24	chr1	220232135	1284	0.02
MCF10A_IFNG_24h	MCF10A	IFNG	24	chr1	220232138	1293	0.24
MCF10A_IFNG_24h	MCF10A	IFNG	24	chr1	220232143	1292	0.64
MCF10A_IFNG_24h	MCF10A	IFNG	24	chr1	220232144	1293	0.74
MCF10A_IFNG_24h	MCF10A	IFNG	24	chr1	220232152	1293	0.03
MCF10A_IFNG_24h	MCF10A	IFNG	24	chr1	220232185	1263	0.03
MCF10A_IFNG_24h	MCF10A	IFNG	24	chr13	21948918	1947	0.01
MCF10A_IFNG_24h	MCF10A	IFNG	24	chr13	21948945	1946	0.01
MCF10A_IFNG_24h	MCF10A	IFNG	24	chr13	21949007	1907	0.03
MCF10A_IFNG_24h	MCF10A	IFNG	24	chr13	21949014	1901	0.09
MCF10A_IFNG_24h	MCF10A	IFNG	24	chr13	21949016	1901	0.63
MCF10A_IFNG_24h	MCF10A	IFNG	24	chr13	21949028	1800	0.7
MCF10A_IFNG_24h	MCF10A	IFNG	24	chr13	21949029	1800	0.36
MCF10A_IFNG_24h	MCF10A	IFNG	24	chr13	21949030	1800	0.04
MCF10A_IFNG_24h	MCF10A	IFNG	24	chr13	21949038	1799	0.81
MCF10A_IFNG_24h	MCF10A	IFNG	24	chr13	21949043	1773	0.16
MCF10A_IFNG_24h	MCF10A	IFNG	24	chr13	21949047	1765	0.8
MCF10A_IFNG_24h	MCF10A	IFNG	24	chr13	21949051	1767	0.43
MCF10A_IFNG_24h	MCF10A	IFNG	24	chr13	21949052	1763	0.74
MCF10A_IFNG_24h	MCF10A	IFNG	24	chr13	21949054	1760	0.64
MCF10A_IFNG_24h	MCF10A	IFNG	24	chr13	21949055	1767	0.84
MCF10A_IFNG_24h	MCF10A	IFNG	24	chr13	21949056	1767	0.17
MCF10A_IFNG_24h	MCF10A	IFNG	24	chr13	21949061	1771	0.06
MCF10A_IFNG_24h	MCF10A	IFNG	24	chr13	21949068	1769	0.1
MCF10A_IFNG_24h	MCF10A	IFNG	24	chr13	21949069	1769	0.12
MCF10A_IFNG_24h	MCF10A	IFNG	24	chr13	21949072	1769	0.18
MCF10A_IFNG_24h	MCF10A	IFNG	24	chr13	21949075	1769	0.01
MCF10A_IFNG_24h	MCF10A	IFNG	24	chr13	21949081	1769	0.22
MCF10A_IFNG_24h	MCF10A	IFNG	24	chr13	21949084	1770	0.04
MCF10A_IFNG_24h	MCF10A	IFNG	24	chr13	21949090	1770	0.01
MCF10A_IFNG_24h	MCF10A	IFNG	24	chr13	21949093	1770	0.69
MCF10A_IFNG_24h	MCF10A	IFNG	24	chr13	21949100	1766	0.1
MCF10A_IFNG_24h	MCF10A	IFNG	24	chr13	21949103	1768	0.01
MCF10A_IFNG_24h	MCF10A	IFNG	24	chr13	21949105	1759	0.18
MCF10A_IFNG_24h	MCF10A	IFNG	24	chr13	21949107	1767	0.74
MCF10A_IFNG_24h	MCF10A	IFNG	24	chr13	21949108	1769	0.29
MCF10A_IFNG_24h	MCF10A	IFNG	24	chr13	21949110	1768	0.36
MCF10A_IFNG_24h	MCF10A	IFNG	24	chr13	21949124	1776	0.01
MCF10A_IFNG_24h	MCF10A	IFNG	24	chr13	21949143	1798	0.01
MCF10A_IFNG_24h	MCF10A	IFNG	24	chr13	21949149	1869	0.14
MCF10A_IFNG_24h	MCF10A	IFNG	24	chr13	21949151	1870	0.79
MCF10A_IFNG_24h	MCF10A	IFNG	24	chr13	21949161	1871	0.92
MCF10A_IFNG_24h	MCF10A	IFNG	24	chr13	21949164	1868	0.12
MCF10A_IFNG_24h	MCF10A	IFNG	24	chr13	21949165	1875	0.73
MCF10A_IFNG_24h	MCF10A	IFNG	24	chr13	21949173	1925	0.15
MCF10A_IFNG_24h	MCF10A	IFNG	24	chr13	21949186	1932	0.01
MCF10A_IFNG_24h	MCF10A	IFNG	24	chr13	21949188	1932	0.06
MCF10A_IFNG_24h	MCF10A	IFNG	24	chr13	21949190	1932	0.01
MCF10A_IFNG_24h	MCF10A	IFNG	24	chr13	21949191	1937	0.18
MCF10A_IFNG_24h	MCF10A	IFNG	24	chr13	21949197	1941	0.54
MCF10A_IFNG_24h	MCF10A	IFNG	24	chr13	21949210	1943	0.12
MCF10A_IFNG_24h	MCF10A	IFNG	24	chr13	21949211	1944	0.53
MCF10A_IFNG_24h	MCF10A	IFNG	24	chr13	21949235	1943	0.03
MCF10A_IFNG_24h	MCF10A	IFNG	24	chr13	21949240	1943	0.01
MCF10A_IFNG_24h	MCF10A	IFNG	24	chr13	21949243	1943	0.06
MCF10A_IFNG_24h	MCF10A	IFNG	24	chr13	21949247	1941	0.17
MCF10A_IFNG_24h	MCF10A	IFNG	24	chr13	21949265	1940	0.01
MCF10A_IFNG_24h	MCF10A	IFNG	24	chr13	21949267	1914	1
MCF10A_IFNG_24h	MCF10A	IFNG	24	chr8	103841580	4186	0
MCF10A_IFNG_24h	MCF10A	IFNG	24	chr8	103841636	4155	0.07
MCF10A_IFNG_24h	MCF10A	IFNG	24	chr8	103841637	4190	0.01
MCF10A_IFNG_24h	MCF10A	IFNG	24	chr8	103841684	4200	0
MCF10A_IFNG_24h	MCF10A	IFNG	24	chr8	103841712	4200	0
MCF10A_IFNG_24h	MCF10A	IFNG	24	chr8	103842107	4232	0
MCF10A_IFNA_48h	MCF10A	IFNA	48	chr1	220231245	96	0.25
MCF10A_IFNA_48h	MCF10A	IFNA	48	chr1	220231254	63	0.46
MCF10A_IFNA_48h	MCF10A	IFNA	48	chr1	220231263	62	0.81
MCF10A_IFNA_48h	MCF10A	IFNA	48	chr1	220231275	59	0.88
MCF10A_IFNA_48h	MCF10A	IFNA	48	chr1	220231276	59	0.42
MCF10A_IFNA_48h	MCF10A	IFNA	48	chr1	220231330	47	1
MCF10A_IFNA_48h	MCF10A	IFNA	48	chr1	220231347	46	0.5
MCF10A_IFNA_48h	MCF10A	IFNA	48	chr1	220231352	47	0.26
MCF10A_IFNA_48h	MCF10A	IFNA	48	chr1	220231381	143	0.45
MCF10A_IFNA_48h	MCF10A	IFNA	48	chr1	220231406	174	0.14
MCF10A_IFNA_48h	MCF10A	IFNA	48	chr1	220231418	189	0.21
MCF10A_IFNA_48h	MCF10A	IFNA	48	chr1	220231455	191	0.4
MCF10A_IFNA_48h	MCF10A	IFNA	48	chr1	220231456	191	0.17
MCF10A_IFNA_48h	MCF10A	IFNA	48	chr1	220231461	191	0.15
MCF10A_IFNA_48h	MCF10A	IFNA	48	chr1	220231471	191	0.13
MCF10A_IFNA_48h	MCF10A	IFNA	48	chr1	220231484	191	0.73
MCF10A_IFNA_48h	MCF10A	IFNA	48	chr1	220231487	191	0.86
MCF10A_IFNA_48h	MCF10A	IFNA	48	chr10	75008705	3076	0
MCF10A_IFNA_48h	MCF10A	IFNA	48	chr10	75008714	3207	0
MCF10A_IFNA_48h	MCF10A	IFNA	48	chr10	75008724	3224	0
MCF10A_IFNA_48h	MCF10A	IFNA	48	chr10	75008729	3225	0.02
MCF10A_IFNA_48h	MCF10A	IFNA	48	chr10	75008731	3225	0.53
MCF10A_IFNA_48h	MCF10A	IFNA	48	chr10	75008748	3226	0.06
MCF10A_IFNA_48h	MCF10A	IFNA	48	chr10	75008749	3226	0.03
MCF10A_IFNA_48h	MCF10A	IFNA	48	chr10	75008753	3226	0.02
MCF10A_IFNA_48h	MCF10A	IFNA	48	chr10	75008766	3225	0.01
MCF10A_IFNA_48h	MCF10A	IFNA	48	chr10	75008769	3225	0.01
MCF10A_IFNA_48h	MCF10A	IFNA	48	chr10	75008774	3225	0.01
MCF10A_IFNA_48h	MCF10A	IFNA	48	chr10	75008784	3222	0.06
MCF10A_IFNA_48h	MCF10A	IFNA	48	chr10	75008785	3222	0.01
MCF10A_IFNA_48h	MCF10A	IFNA	48	chr10	75008788	3222	0.01
MCF10A_IFNA_48h	MCF10A	IFNA	48	chr10	75008792	3217	0.09
MCF10A_IFNA_48h	MCF10A	IFNA	48	chr10	75008797	3192	0.15
MCF10A_IFNA_48h	MCF10A	IFNA	48	chr10	75008805	3188	0.05
MCF10A_IFNA_48h	MCF10A	IFNA	48	chr10	75008809	3188	0.07
MCF10A_IFNA_48h	MCF10A	IFNA	48	chr10	75008815	3188	0.45
MCF10A_IFNA_48h	MCF10A	IFNA	48	chr10	75008817	3187	0.56
MCF10A_IFNA_48h	MCF10A	IFNA	48	chr10	75008821	3189	0.01
MCF10A_IFNA_48h	MCF10A	IFNA	48	chr10	75008841	3183	0.29
MCF10A_IFNA_48h	MCF10A	IFNA	48	chr10	75008844	2940	0.08
MCF10A_IFNA_48h	MCF10A	IFNA	48	chr10	75008845	3169	0.15
MCF10A_IFNA_48h	MCF10A	IFNA	48	chr10	75008846	3171	0.09
MCF10A_IFNA_48h	MCF10A	IFNA	48	chr10	75008847	3171	0.11
MCF10A_IFNA_48h	MCF10A	IFNA	48	chr10	75008848	3171	0.01
MCF10A_IFNA_48h	MCF10A	IFNA	48	chr10	75008853	3147	0
MCF10A_IFNA_48h	MCF10A	IFNA	48	chr10	75008854	3167	0.04
MCF10A_IFNA_48h	MCF10A	IFNA	48	chr10	75008855	3167	0.13
MCF10A_IFNA_48h	MCF10A	IFNA	48	chr10	75008856	3167	0.03
MCF10A_IFNA_48h	MCF10A	IFNA	48	chr10	75008859	3167	0.01
MCF10A_IFNA_48h	MCF10A	IFNA	48	chr10	75008870	3166	0
MCF10A_IFNA_48h	MCF10A	IFNA	48	chr10	75008872	3167	0.03
MCF10A_IFNA_48h	MCF10A	IFNA	48	chr10	75008873	3167	0.12
MCF10A_IFNA_48h	MCF10A	IFNA	48	chr10	75008876	3167	0.49
MCF10A_IFNA_48h	MCF10A	IFNA	48	chr10	75008878	3167	0.05
MCF10A_IFNA_48h	MCF10A	IFNA	48	chr10	75008880	3167	0.08
MCF10A_IFNA_48h	MCF10A	IFNA	48	chr10	75008881	3167	0.01
MCF10A_IFNA_48h	MCF10A	IFNA	48	chr10	75008890	3170	0.01
MCF10A_IFNA_48h	MCF10A	IFNA	48	chr10	75008893	3170	0.01
MCF10A_IFNA_48h	MCF10A	IFNA	48	chr10	75008895	3170	0.01
MCF10A_IFNA_48h	MCF10A	IFNA	48	chr10	75008903	3172	0.01
MCF10A_IFNA_48h	MCF10A	IFNA	48	chr10	75008907	3170	0.05
MCF10A_IFNA_48h	MCF10A	IFNA	48	chr10	75008908	3173	0.01
MCF10A_IFNA_48h	MCF10A	IFNA	48	chr10	75008913	3173	0.02
MCF10A_IFNA_48h	MCF10A	IFNA	48	chr10	75008919	3169	0.01
MCF10A_IFNA_48h	MCF10A	IFNA	48	chr10	75008932	3180	0.01
MCF10A_IFNA_48h	MCF10A	IFNA	48	chr10	75008940	3180	0.01
MCF10A_IFNA_48h	MCF10A	IFNA	48	chr10	75008943	3180	0.01
MCF10A_IFNA_48h	MCF10A	IFNA	48	chr10	75008948	3179	0.1
MCF10A_IFNA_48h	MCF10A	IFNA	48	chr10	75008949	3180	0.09
MCF10A_IFNA_48h	MCF10A	IFNA	48	chr10	75008955	3175	0.84
MCF10A_IFNA_48h	MCF10A	IFNA	48	chr10	75008957	3181	0.03
MCF10A_IFNA_48h	MCF10A	IFNA	48	chr10	75008965	3202	0.32
MCF10A_IFNA_48h	MCF10A	IFNA	48	chr10	75008978	3205	0
MCF10A_IFNA_48h	MCF10A	IFNA	48	chr10	75008980	3208	0.01
MCF10A_IFNA_48h	MCF10A	IFNA	48	chr10	75008981	3210	0.01
MCF10A_IFNA_48h	MCF10A	IFNA	48	chr10	75008990	3211	0
MCF10A_IFNA_48h	MCF10A	IFNA	48	chr10	75009022	3223	0
MCF10A_IFNA_48h	MCF10A	IFNA	48	chr10	75009023	3223	0
MCF10A_IFNA_48h	MCF10A	IFNA	48	chr1	220231885	1143	0.02
MCF10A_IFNA_48h	MCF10A	IFNA	48	chr1	220231886	1140	0.05
MCF10A_IFNA_48h	MCF10A	IFNA	48	chr1	220231887	1130	0.17
MCF10A_IFNA_48h	MCF10A	IFNA	48	chr1	220231888	1086	0.13
MCF10A_IFNA_48h	MCF10A	IFNA	48	chr1	220231901	1143	0.01
MCF10A_IFNA_48h	MCF10A	IFNA	48	chr1	220231911	1143	0.01
MCF10A_IFNA_48h	MCF10A	IFNA	48	chr1	220231939	1143	0.07
MCF10A_IFNA_48h	MCF10A	IFNA	48	chr1	220231941	1143	0.03
MCF10A_IFNA_48h	MCF10A	IFNA	48	chr1	220231946	1142	0.4
MCF10A_IFNA_48h	MCF10A	IFNA	48	chr1	220231959	1141	0.97
MCF10A_IFNA_48h	MCF10A	IFNA	48	chr1	220231963	1138	0.56
MCF10A_IFNA_48h	MCF10A	IFNA	48	chr1	220231964	1143	0.08
MCF10A_IFNA_48h	MCF10A	IFNA	48	chr1	220231971	1143	0.19
MCF10A_IFNA_48h	MCF10A	IFNA	48	chr1	220231979	1143	0.02
MCF10A_IFNA_48h	MCF10A	IFNA	48	chr1	220231982	1142	0.38
MCF10A_IFNA_48h	MCF10A	IFNA	48	chr1	220231983	1143	0.01
MCF10A_IFNA_48h	MCF10A	IFNA	48	chr1	220231985	1143	0.02
MCF10A_IFNA_48h	MCF10A	IFNA	48	chr1	220231988	1141	0.41
MCF10A_IFNA_48h	MCF10A	IFNA	48	chr1	220231989	1143	0.01
MCF10A_IFNA_48h	MCF10A	IFNA	48	chr1	220231995	1140	0.04
MCF10A_IFNA_48h	MCF10A	IFNA	48	chr1	220231997	1138	0.19
MCF10A_IFNA_48h	MCF10A	IFNA	48	chr1	220232002	1139	0.07
MCF10A_IFNA_48h	MCF10A	IFNA	48	chr1	220232006	1137	0.07
MCF10A_IFNA_48h	MCF10A	IFNA	48	chr1	220232011	1137	0.34
MCF10A_IFNA_48h	MCF10A	IFNA	48	chr1	220232030	1134	0.01
MCF10A_IFNA_48h	MCF10A	IFNA	48	chr1	220232037	1135	0.04
MCF10A_IFNA_48h	MCF10A	IFNA	48	chr1	220232038	1135	0.07
MCF10A_IFNA_48h	MCF10A	IFNA	48	chr1	220232045	1128	0.06
MCF10A_IFNA_48h	MCF10A	IFNA	48	chr1	220232047	1125	0.03
MCF10A_IFNA_48h	MCF10A	IFNA	48	chr1	220232048	1135	0.02
MCF10A_IFNA_48h	MCF10A	IFNA	48	chr1	220232050	1135	0.03
MCF10A_IFNA_48h	MCF10A	IFNA	48	chr1	220232053	1135	0.05
MCF10A_IFNA_48h	MCF10A	IFNA	48	chr1	220232059	1135	0.02
MCF10A_IFNA_48h	MCF10A	IFNA	48	chr1	220232066	1135	0.11
MCF10A_IFNA_48h	MCF10A	IFNA	48	chr1	220232074	1135	0.01
MCF10A_IFNA_48h	MCF10A	IFNA	48	chr1	220232095	1135	0.02
MCF10A_IFNA_48h	MCF10A	IFNA	48	chr1	220232098	1135	0.12
MCF10A_IFNA_48h	MCF10A	IFNA	48	chr1	220232108	1137	0.02
MCF10A_IFNA_48h	MCF10A	IFNA	48	chr1	220232117	1144	0.04
MCF10A_IFNA_48h	MCF10A	IFNA	48	chr1	220232135	1142	0.05
MCF10A_IFNA_48h	MCF10A	IFNA	48	chr1	220232138	1142	0.3
MCF10A_IFNA_48h	MCF10A	IFNA	48	chr1	220232143	1142	0.72
MCF10A_IFNA_48h	MCF10A	IFNA	48	chr1	220232144	1142	0.85
MCF10A_IFNA_48h	MCF10A	IFNA	48	chr1	220232152	1142	0.03
MCF10A_IFNA_48h	MCF10A	IFNA	48	chr1	220232180	1140	0.01
MCF10A_IFNA_48h	MCF10A	IFNA	48	chr1	220232185	1122	0.09
MCF10A_IFNA_48h	MCF10A	IFNA	48	chr13	21948945	1693	0.01
MCF10A_IFNA_48h	MCF10A	IFNA	48	chr13	21949000	1693	0.01
MCF10A_IFNA_48h	MCF10A	IFNA	48	chr13	21949007	1651	0.07
MCF10A_IFNA_48h	MCF10A	IFNA	48	chr13	21949014	1638	0.11
MCF10A_IFNA_48h	MCF10A	IFNA	48	chr13	21949016	1638	0.82
MCF10A_IFNA_48h	MCF10A	IFNA	48	chr13	21949019	1642	0.01
MCF10A_IFNA_48h	MCF10A	IFNA	48	chr13	21949028	1606	0.79
MCF10A_IFNA_48h	MCF10A	IFNA	48	chr13	21949029	1608	0.57
MCF10A_IFNA_48h	MCF10A	IFNA	48	chr13	21949030	1608	0.14
MCF10A_IFNA_48h	MCF10A	IFNA	48	chr13	21949038	1608	0.9
MCF10A_IFNA_48h	MCF10A	IFNA	48	chr13	21949043	1592	0.31
MCF10A_IFNA_48h	MCF10A	IFNA	48	chr13	21949047	1596	0.91
MCF10A_IFNA_48h	MCF10A	IFNA	48	chr13	21949051	1597	0.69
MCF10A_IFNA_48h	MCF10A	IFNA	48	chr13	21949052	1592	0.86
MCF10A_IFNA_48h	MCF10A	IFNA	48	chr13	21949054	1581	0.82
MCF10A_IFNA_48h	MCF10A	IFNA	48	chr13	21949055	1583	0.92
MCF10A_IFNA_48h	MCF10A	IFNA	48	chr13	21949056	1583	0.35
MCF10A_IFNA_48h	MCF10A	IFNA	48	chr13	21949061	1595	0.21
MCF10A_IFNA_48h	MCF10A	IFNA	48	chr13	21949068	1595	0.24
MCF10A_IFNA_48h	MCF10A	IFNA	48	chr13	21949069	1595	0.29
MCF10A_IFNA_48h	MCF10A	IFNA	48	chr13	21949072	1595	0.41
MCF10A_IFNA_48h	MCF10A	IFNA	48	chr13	21949075	1595	0.02
MCF10A_IFNA_48h	MCF10A	IFNA	48	chr13	21949081	1601	0.36
MCF10A_IFNA_48h	MCF10A	IFNA	48	chr13	21949084	1602	0.05
MCF10A_IFNA_48h	MCF10A	IFNA	48	chr13	21949090	1602	0.02
MCF10A_IFNA_48h	MCF10A	IFNA	48	chr13	21949093	1602	0.84
MCF10A_IFNA_48h	MCF10A	IFNA	48	chr13	21949100	1590	0.15
MCF10A_IFNA_48h	MCF10A	IFNA	48	chr13	21949103	1601	0.03
MCF10A_IFNA_48h	MCF10A	IFNA	48	chr13	21949105	1585	0.23
MCF10A_IFNA_48h	MCF10A	IFNA	48	chr13	21949107	1601	0.75
MCF10A_IFNA_48h	MCF10A	IFNA	48	chr13	21949108	1601	0.37
MCF10A_IFNA_48h	MCF10A	IFNA	48	chr13	21949110	1594	0.47
MCF10A_IFNA_48h	MCF10A	IFNA	48	chr13	21949138	1617	0.01
MCF10A_IFNA_48h	MCF10A	IFNA	48	chr13	21949143	1615	0.02
MCF10A_IFNA_48h	MCF10A	IFNA	48	chr13	21949149	1649	0.2
MCF10A_IFNA_48h	MCF10A	IFNA	48	chr13	21949151	1649	0.91
MCF10A_IFNA_48h	MCF10A	IFNA	48	chr13	21949161	1647	0.95
MCF10A_IFNA_48h	MCF10A	IFNA	48	chr13	21949164	1646	0.19
MCF10A_IFNA_48h	MCF10A	IFNA	48	chr13	21949165	1647	0.83
MCF10A_IFNA_48h	MCF10A	IFNA	48	chr13	21949173	1650	0.2
MCF10A_IFNA_48h	MCF10A	IFNA	48	chr13	21949186	1661	0.01
MCF10A_IFNA_48h	MCF10A	IFNA	48	chr13	21949188	1661	0.18
MCF10A_IFNA_48h	MCF10A	IFNA	48	chr13	21949190	1661	0.01
MCF10A_IFNA_48h	MCF10A	IFNA	48	chr13	21949191	1661	0.26
MCF10A_IFNA_48h	MCF10A	IFNA	48	chr13	21949197	1675	0.74
MCF10A_IFNA_48h	MCF10A	IFNA	48	chr13	21949210	1679	0.27
MCF10A_IFNA_48h	MCF10A	IFNA	48	chr13	21949211	1679	0.73
MCF10A_IFNA_48h	MCF10A	IFNA	48	chr13	21949235	1680	0.05
MCF10A_IFNA_48h	MCF10A	IFNA	48	chr13	21949240	1680	0.01
MCF10A_IFNA_48h	MCF10A	IFNA	48	chr13	21949243	1680	0.1
MCF10A_IFNA_48h	MCF10A	IFNA	48	chr13	21949247	1681	0.29
MCF10A_IFNA_48h	MCF10A	IFNA	48	chr13	21949267	1655	1
MCF10A_IFNA_48h	MCF10A	IFNA	48	chr8	103840899	3627	0
MCF10A_IFNA_48h	MCF10A	IFNA	48	chr8	103841580	3604	0
MCF10A_IFNA_48h	MCF10A	IFNA	48	chr8	103841636	3566	0.13
MCF10A_IFNA_48h	MCF10A	IFNA	48	chr8	103841637	3611	0.02
MCF10A_IFNA_48h	MCF10A	IFNA	48	chr8	103841707	3607	0
MCF10A_IFNB_48h	MCF10A	IFNB	48	chr1	220231245	539	0.13
MCF10A_IFNB_48h	MCF10A	IFNB	48	chr1	220231254	456	0.35
MCF10A_IFNB_48h	MCF10A	IFNB	48	chr1	220231261	454	0.11
MCF10A_IFNB_48h	MCF10A	IFNB	48	chr1	220231263	456	0.9
MCF10A_IFNB_48h	MCF10A	IFNB	48	chr1	220231275	442	0.83
MCF10A_IFNB_48h	MCF10A	IFNB	48	chr1	220231276	444	0.52
MCF10A_IFNB_48h	MCF10A	IFNB	48	chr1	220231277	444	0.07
MCF10A_IFNB_48h	MCF10A	IFNB	48	chr1	220231298	440	0.09
MCF10A_IFNB_48h	MCF10A	IFNB	48	chr1	220231330	439	0.97
MCF10A_IFNB_48h	MCF10A	IFNB	48	chr1	220231338	439	0.3
MCF10A_IFNB_48h	MCF10A	IFNB	48	chr1	220231347	439	0.69
MCF10A_IFNB_48h	MCF10A	IFNB	48	chr1	220231352	439	0.24
MCF10A_IFNB_48h	MCF10A	IFNB	48	chr1	220231355	439	0.05
MCF10A_IFNB_48h	MCF10A	IFNB	48	chr1	220231361	439	0.05
MCF10A_IFNB_48h	MCF10A	IFNB	48	chr1	220231370	439	0.17
MCF10A_IFNB_48h	MCF10A	IFNB	48	chr1	220231371	439	0.1
MCF10A_IFNB_48h	MCF10A	IFNB	48	chr1	220231381	687	0.28
MCF10A_IFNB_48h	MCF10A	IFNB	48	chr1	220231406	770	0.14
MCF10A_IFNB_48h	MCF10A	IFNB	48	chr1	220231418	771	0.12
MCF10A_IFNB_48h	MCF10A	IFNB	48	chr1	220231431	772	0.05
MCF10A_IFNB_48h	MCF10A	IFNB	48	chr1	220231455	774	0.51
MCF10A_IFNB_48h	MCF10A	IFNB	48	chr1	220231456	775	0.2
MCF10A_IFNB_48h	MCF10A	IFNB	48	chr1	220231461	774	0.17
MCF10A_IFNB_48h	MCF10A	IFNB	48	chr1	220231471	775	0.13
MCF10A_IFNB_48h	MCF10A	IFNB	48	chr1	220231484	774	0.79
MCF10A_IFNB_48h	MCF10A	IFNB	48	chr1	220231487	774	0.95
MCF10A_IFNB_48h	MCF10A	IFNB	48	chr1	220231497	774	0.02
MCF10A_IFNB_48h	MCF10A	IFNB	48	chr10	75008729	3017	0.05
MCF10A_IFNB_48h	MCF10A	IFNB	48	chr10	75008731	3016	0.5
MCF10A_IFNB_48h	MCF10A	IFNB	48	chr10	75008734	3017	0
MCF10A_IFNB_48h	MCF10A	IFNB	48	chr10	75008742	3018	0
MCF10A_IFNB_48h	MCF10A	IFNB	48	chr10	75008748	3018	0.06
MCF10A_IFNB_48h	MCF10A	IFNB	48	chr10	75008749	3019	0.03
MCF10A_IFNB_48h	MCF10A	IFNB	48	chr10	75008753	3019	0.02
MCF10A_IFNB_48h	MCF10A	IFNB	48	chr10	75008766	3020	0.01
MCF10A_IFNB_48h	MCF10A	IFNB	48	chr10	75008774	3020	0.02
MCF10A_IFNB_48h	MCF10A	IFNB	48	chr10	75008779	3020	0.01
MCF10A_IFNB_48h	MCF10A	IFNB	48	chr10	75008784	3013	0.06
MCF10A_IFNB_48h	MCF10A	IFNB	48	chr10	75008785	3017	0.01
MCF10A_IFNB_48h	MCF10A	IFNB	48	chr10	75008788	3016	0.02
MCF10A_IFNB_48h	MCF10A	IFNB	48	chr10	75008792	3017	0.09
MCF10A_IFNB_48h	MCF10A	IFNB	48	chr10	75008797	3013	0.15
MCF10A_IFNB_48h	MCF10A	IFNB	48	chr10	75008805	3006	0.05
MCF10A_IFNB_48h	MCF10A	IFNB	48	chr10	75008809	3005	0.05
MCF10A_IFNB_48h	MCF10A	IFNB	48	chr10	75008815	3006	0.42
MCF10A_IFNB_48h	MCF10A	IFNB	48	chr10	75008817	3006	0.53
MCF10A_IFNB_48h	MCF10A	IFNB	48	chr10	75008821	3006	0
MCF10A_IFNB_48h	MCF10A	IFNB	48	chr10	75008841	2981	0.25
MCF10A_IFNB_48h	MCF10A	IFNB	48	chr10	75008844	2760	0.08
MCF10A_IFNB_48h	MCF10A	IFNB	48	chr10	75008845	2989	0.16
MCF10A_IFNB_48h	MCF10A	IFNB	48	chr10	75008846	2990	0.09
MCF10A_IFNB_48h	MCF10A	IFNB	48	chr10	75008847	2990	0.11
MCF10A_IFNB_48h	MCF10A	IFNB	48	chr10	75008848	2990	0.01
MCF10A_IFNB_48h	MCF10A	IFNB	48	chr10	75008854	2990	0.05
MCF10A_IFNB_48h	MCF10A	IFNB	48	chr10	75008855	2990	0.12
MCF10A_IFNB_48h	MCF10A	IFNB	48	chr10	75008856	2990	0.03
MCF10A_IFNB_48h	MCF10A	IFNB	48	chr10	75008859	2987	0.01
MCF10A_IFNB_48h	MCF10A	IFNB	48	chr10	75008872	2987	0.03
MCF10A_IFNB_48h	MCF10A	IFNB	48	chr10	75008873	2989	0.11
MCF10A_IFNB_48h	MCF10A	IFNB	48	chr10	75008876	2988	0.5
MCF10A_IFNB_48h	MCF10A	IFNB	48	chr10	75008878	2990	0.05
MCF10A_IFNB_48h	MCF10A	IFNB	48	chr10	75008880	2990	0.06
MCF10A_IFNB_48h	MCF10A	IFNB	48	chr10	75008881	2990	0
MCF10A_IFNB_48h	MCF10A	IFNB	48	chr10	75008890	3004	0
MCF10A_IFNB_48h	MCF10A	IFNB	48	chr10	75008893	3002	0.01
MCF10A_IFNB_48h	MCF10A	IFNB	48	chr10	75008895	3004	0.01
MCF10A_IFNB_48h	MCF10A	IFNB	48	chr10	75008903	3004	0.01
MCF10A_IFNB_48h	MCF10A	IFNB	48	chr10	75008907	3003	0.03
MCF10A_IFNB_48h	MCF10A	IFNB	48	chr10	75008913	3008	0.03
MCF10A_IFNB_48h	MCF10A	IFNB	48	chr10	75008919	3006	0.01
MCF10A_IFNB_48h	MCF10A	IFNB	48	chr10	75008926	2990	0
MCF10A_IFNB_48h	MCF10A	IFNB	48	chr10	75008932	2990	0.01
MCF10A_IFNB_48h	MCF10A	IFNB	48	chr10	75008940	2990	0.01
MCF10A_IFNB_48h	MCF10A	IFNB	48	chr10	75008943	2990	0.01
MCF10A_IFNB_48h	MCF10A	IFNB	48	chr10	75008948	2990	0.12
MCF10A_IFNB_48h	MCF10A	IFNB	48	chr10	75008949	2990	0.08
MCF10A_IFNB_48h	MCF10A	IFNB	48	chr10	75008955	2989	0.83
MCF10A_IFNB_48h	MCF10A	IFNB	48	chr10	75008957	2989	0.03
MCF10A_IFNB_48h	MCF10A	IFNB	48	chr10	75008965	3004	0.32
MCF10A_IFNB_48h	MCF10A	IFNB	48	chr10	75008976	3008	0
MCF10A_IFNB_48h	MCF10A	IFNB	48	chr10	75008980	3008	0.01
MCF10A_IFNB_48h	MCF10A	IFNB	48	chr10	75008981	3009	0.01
MCF10A_IFNB_48h	MCF10A	IFNB	48	chr10	75009007	3037	0.01
MCF10A_IFNB_48h	MCF10A	IFNB	48	chr10	75009034	3033	0
MCF10A_IFNB_48h	MCF10A	IFNB	48	chr1	220231885	977	0.02
MCF10A_IFNB_48h	MCF10A	IFNB	48	chr1	220231886	976	0.06
MCF10A_IFNB_48h	MCF10A	IFNB	48	chr1	220231887	968	0.14
MCF10A_IFNB_48h	MCF10A	IFNB	48	chr1	220231888	932	0.13
MCF10A_IFNB_48h	MCF10A	IFNB	48	chr1	220231901	977	0.02
MCF10A_IFNB_48h	MCF10A	IFNB	48	chr1	220231902	977	0.01
MCF10A_IFNB_48h	MCF10A	IFNB	48	chr1	220231921	977	0.02
MCF10A_IFNB_48h	MCF10A	IFNB	48	chr1	220231939	977	0.06
MCF10A_IFNB_48h	MCF10A	IFNB	48	chr1	220231941	977	0.04
MCF10A_IFNB_48h	MCF10A	IFNB	48	chr1	220231946	976	0.37
MCF10A_IFNB_48h	MCF10A	IFNB	48	chr1	220231950	977	0.01
MCF10A_IFNB_48h	MCF10A	IFNB	48	chr1	220231959	975	0.97
MCF10A_IFNB_48h	MCF10A	IFNB	48	chr1	220231963	973	0.55
MCF10A_IFNB_48h	MCF10A	IFNB	48	chr1	220231964	977	0.06
MCF10A_IFNB_48h	MCF10A	IFNB	48	chr1	220231971	976	0.23
MCF10A_IFNB_48h	MCF10A	IFNB	48	chr1	220231979	975	0.03
MCF10A_IFNB_48h	MCF10A	IFNB	48	chr1	220231982	974	0.4
MCF10A_IFNB_48h	MCF10A	IFNB	48	chr1	220231983	975	0.02
MCF10A_IFNB_48h	MCF10A	IFNB	48	chr1	220231985	975	0.02
MCF10A_IFNB_48h	MCF10A	IFNB	48	chr1	220231988	975	0.35
MCF10A_IFNB_48h	MCF10A	IFNB	48	chr1	220231989	975	0.02
MCF10A_IFNB_48h	MCF10A	IFNB	48	chr1	220231995	974	0.04
MCF10A_IFNB_48h	MCF10A	IFNB	48	chr1	220231997	973	0.19
MCF10A_IFNB_48h	MCF10A	IFNB	48	chr1	220232002	973	0.07
MCF10A_IFNB_48h	MCF10A	IFNB	48	chr1	220232006	973	0.07
MCF10A_IFNB_48h	MCF10A	IFNB	48	chr1	220232011	971	0.32
MCF10A_IFNB_48h	MCF10A	IFNB	48	chr1	220232030	967	0.01
MCF10A_IFNB_48h	MCF10A	IFNB	48	chr1	220232037	967	0.04
MCF10A_IFNB_48h	MCF10A	IFNB	48	chr1	220232038	967	0.07
MCF10A_IFNB_48h	MCF10A	IFNB	48	chr1	220232045	965	0.06
MCF10A_IFNB_48h	MCF10A	IFNB	48	chr1	220232047	989	0.02
MCF10A_IFNB_48h	MCF10A	IFNB	48	chr1	220232048	995	0.02
MCF10A_IFNB_48h	MCF10A	IFNB	48	chr1	220232050	995	0.03
MCF10A_IFNB_48h	MCF10A	IFNB	48	chr1	220232053	996	0.06
MCF10A_IFNB_48h	MCF10A	IFNB	48	chr1	220232059	996	0.02
MCF10A_IFNB_48h	MCF10A	IFNB	48	chr1	220232066	997	0.12
MCF10A_IFNB_48h	MCF10A	IFNB	48	chr1	220232074	997	0.01
MCF10A_IFNB_48h	MCF10A	IFNB	48	chr1	220232075	997	0.01
MCF10A_IFNB_48h	MCF10A	IFNB	48	chr1	220232095	997	0.01
MCF10A_IFNB_48h	MCF10A	IFNB	48	chr1	220232098	997	0.13
MCF10A_IFNB_48h	MCF10A	IFNB	48	chr1	220232108	1001	0.01
MCF10A_IFNB_48h	MCF10A	IFNB	48	chr1	220232117	1000	0.04
MCF10A_IFNB_48h	MCF10A	IFNB	48	chr1	220232135	1004	0.03
MCF10A_IFNB_48h	MCF10A	IFNB	48	chr1	220232138	1006	0.32
MCF10A_IFNB_48h	MCF10A	IFNB	48	chr1	220232143	1005	0.72
MCF10A_IFNB_48h	MCF10A	IFNB	48	chr1	220232144	1006	0.85
MCF10A_IFNB_48h	MCF10A	IFNB	48	chr1	220232152	1006	0.04
MCF10A_IFNB_48h	MCF10A	IFNB	48	chr1	220232185	1006	0.08
MCF10A_IFNB_48h	MCF10A	IFNB	48	chr13	21948923	1819	0.01
MCF10A_IFNB_48h	MCF10A	IFNB	48	chr13	21948945	1819	0.02
MCF10A_IFNB_48h	MCF10A	IFNB	48	chr13	21949007	1786	0.06
MCF10A_IFNB_48h	MCF10A	IFNB	48	chr13	21949014	1745	0.1
MCF10A_IFNB_48h	MCF10A	IFNB	48	chr13	21949016	1745	0.83
MCF10A_IFNB_48h	MCF10A	IFNB	48	chr13	21949028	1713	0.81
MCF10A_IFNB_48h	MCF10A	IFNB	48	chr13	21949029	1719	0.65
MCF10A_IFNB_48h	MCF10A	IFNB	48	chr13	21949030	1719	0.16
MCF10A_IFNB_48h	MCF10A	IFNB	48	chr13	21949038	1719	0.89
MCF10A_IFNB_48h	MCF10A	IFNB	48	chr13	21949043	1710	0.37
MCF10A_IFNB_48h	MCF10A	IFNB	48	chr13	21949047	1703	0.89
MCF10A_IFNB_48h	MCF10A	IFNB	48	chr13	21949051	1704	0.72
MCF10A_IFNB_48h	MCF10A	IFNB	48	chr13	21949052	1703	0.88
MCF10A_IFNB_48h	MCF10A	IFNB	48	chr13	21949054	1702	0.83
MCF10A_IFNB_48h	MCF10A	IFNB	48	chr13	21949055	1703	0.92
MCF10A_IFNB_48h	MCF10A	IFNB	48	chr13	21949056	1703	0.4
MCF10A_IFNB_48h	MCF10A	IFNB	48	chr13	21949061	1703	0.22
MCF10A_IFNB_48h	MCF10A	IFNB	48	chr13	21949068	1701	0.23
MCF10A_IFNB_48h	MCF10A	IFNB	48	chr13	21949069	1703	0.34
MCF10A_IFNB_48h	MCF10A	IFNB	48	chr13	21949072	1698	0.42
MCF10A_IFNB_48h	MCF10A	IFNB	48	chr13	21949075	1703	0.02
MCF10A_IFNB_48h	MCF10A	IFNB	48	chr13	21949081	1705	0.38
MCF10A_IFNB_48h	MCF10A	IFNB	48	chr13	21949084	1693	0.05
MCF10A_IFNB_48h	MCF10A	IFNB	48	chr13	21949090	1693	0.02
MCF10A_IFNB_48h	MCF10A	IFNB	48	chr13	21949093	1693	0.85
MCF10A_IFNB_48h	MCF10A	IFNB	48	chr13	21949100	1683	0.18
MCF10A_IFNB_48h	MCF10A	IFNB	48	chr13	21949103	1689	0.05
MCF10A_IFNB_48h	MCF10A	IFNB	48	chr13	21949105	1673	0.27
MCF10A_IFNB_48h	MCF10A	IFNB	48	chr13	21949107	1691	0.75
MCF10A_IFNB_48h	MCF10A	IFNB	48	chr13	21949108	1692	0.37
MCF10A_IFNB_48h	MCF10A	IFNB	48	chr13	21949110	1690	0.5
MCF10A_IFNB_48h	MCF10A	IFNB	48	chr13	21949138	1715	0.01
MCF10A_IFNB_48h	MCF10A	IFNB	48	chr13	21949143	1720	0.03
MCF10A_IFNB_48h	MCF10A	IFNB	48	chr13	21949149	1733	0.17
MCF10A_IFNB_48h	MCF10A	IFNB	48	chr13	21949151	1733	0.91
MCF10A_IFNB_48h	MCF10A	IFNB	48	chr13	21949161	1739	0.94
MCF10A_IFNB_48h	MCF10A	IFNB	48	chr13	21949164	1740	0.18
MCF10A_IFNB_48h	MCF10A	IFNB	48	chr13	21949165	1746	0.88
MCF10A_IFNB_48h	MCF10A	IFNB	48	chr13	21949173	1755	0.24
MCF10A_IFNB_48h	MCF10A	IFNB	48	chr13	21949186	1777	0.01
MCF10A_IFNB_48h	MCF10A	IFNB	48	chr13	21949188	1777	0.21
MCF10A_IFNB_48h	MCF10A	IFNB	48	chr13	21949190	1779	0.03
MCF10A_IFNB_48h	MCF10A	IFNB	48	chr13	21949191	1779	0.24
MCF10A_IFNB_48h	MCF10A	IFNB	48	chr13	21949197	1798	0.78
MCF10A_IFNB_48h	MCF10A	IFNB	48	chr13	21949210	1798	0.32
MCF10A_IFNB_48h	MCF10A	IFNB	48	chr13	21949211	1798	0.79
MCF10A_IFNB_48h	MCF10A	IFNB	48	chr13	21949226	1795	0.01
MCF10A_IFNB_48h	MCF10A	IFNB	48	chr13	21949235	1797	0.04
MCF10A_IFNB_48h	MCF10A	IFNB	48	chr13	21949240	1797	0.01
MCF10A_IFNB_48h	MCF10A	IFNB	48	chr13	21949243	1796	0.12
MCF10A_IFNB_48h	MCF10A	IFNB	48	chr13	21949247	1807	0.31
MCF10A_IFNB_48h	MCF10A	IFNB	48	chr13	21949267	1773	1
MCF10A_IFNB_48h	MCF10A	IFNB	48	chr8	103841580	4112	0
MCF10A_IFNB_48h	MCF10A	IFNB	48	chr8	103841636	4041	0.16
MCF10A_IFNB_48h	MCF10A	IFNB	48	chr8	103841637	4111	0.02
MCF10A_IFNB_48h	MCF10A	IFNB	48	chr8	103842080	4151	0
MCF10A_IFNB_48h	MCF10A	IFNB	48	chr8	103842093	4149	0
MCF10A_IFNB_48h	MCF10A	IFNB	48	chr8	103842107	4152	0
MCF10A_IFNG_48h	MCF10A	IFNG	48	chr1	220231245	772	0.06
MCF10A_IFNG_48h	MCF10A	IFNG	48	chr1	220231254	719	0.32
MCF10A_IFNG_48h	MCF10A	IFNG	48	chr1	220231261	719	0.08
MCF10A_IFNG_48h	MCF10A	IFNG	48	chr1	220231263	720	0.84
MCF10A_IFNG_48h	MCF10A	IFNG	48	chr1	220231275	706	0.76
MCF10A_IFNG_48h	MCF10A	IFNG	48	chr1	220231276	708	0.46
MCF10A_IFNG_48h	MCF10A	IFNG	48	chr1	220231277	708	0.02
MCF10A_IFNG_48h	MCF10A	IFNG	48	chr1	220231298	687	0.05
MCF10A_IFNG_48h	MCF10A	IFNG	48	chr1	220231326	687	0.03
MCF10A_IFNG_48h	MCF10A	IFNG	48	chr1	220231330	687	0.95
MCF10A_IFNG_48h	MCF10A	IFNG	48	chr1	220231338	686	0.26
MCF10A_IFNG_48h	MCF10A	IFNG	48	chr1	220231347	688	0.59
MCF10A_IFNG_48h	MCF10A	IFNG	48	chr1	220231352	688	0.22
MCF10A_IFNG_48h	MCF10A	IFNG	48	chr1	220231355	688	0.04
MCF10A_IFNG_48h	MCF10A	IFNG	48	chr1	220231361	688	0.03
MCF10A_IFNG_48h	MCF10A	IFNG	48	chr1	220231370	688	0.14
MCF10A_IFNG_48h	MCF10A	IFNG	48	chr1	220231371	687	0.08
MCF10A_IFNG_48h	MCF10A	IFNG	48	chr1	220231381	885	0.19
MCF10A_IFNG_48h	MCF10A	IFNG	48	chr1	220231406	959	0.15
MCF10A_IFNG_48h	MCF10A	IFNG	48	chr1	220231418	986	0.11
MCF10A_IFNG_48h	MCF10A	IFNG	48	chr1	220231455	1006	0.46
MCF10A_IFNG_48h	MCF10A	IFNG	48	chr1	220231456	1011	0.13
MCF10A_IFNG_48h	MCF10A	IFNG	48	chr1	220231461	1011	0.19
MCF10A_IFNG_48h	MCF10A	IFNG	48	chr1	220231471	1012	0.11
MCF10A_IFNG_48h	MCF10A	IFNG	48	chr1	220231484	1011	0.71
MCF10A_IFNG_48h	MCF10A	IFNG	48	chr1	220231487	1013	0.91
MCF10A_IFNG_48h	MCF10A	IFNG	48	chr1	220231492	1013	0.01
MCF10A_IFNG_48h	MCF10A	IFNG	48	chr1	220231538	1013	0.01
MCF10A_IFNG_48h	MCF10A	IFNG	48	chr1	220231542	1013	0.01
MCF10A_IFNG_48h	MCF10A	IFNG	48	chr10	75008729	3290	0.04
MCF10A_IFNG_48h	MCF10A	IFNG	48	chr10	75008731	3289	0.52
MCF10A_IFNG_48h	MCF10A	IFNG	48	chr10	75008742	3290	0
MCF10A_IFNG_48h	MCF10A	IFNG	48	chr10	75008748	3288	0.07
MCF10A_IFNG_48h	MCF10A	IFNG	48	chr10	75008749	3290	0.04
MCF10A_IFNG_48h	MCF10A	IFNG	48	chr10	75008753	3290	0.02
MCF10A_IFNG_48h	MCF10A	IFNG	48	chr10	75008766	3289	0.02
MCF10A_IFNG_48h	MCF10A	IFNG	48	chr10	75008769	3290	0.01
MCF10A_IFNG_48h	MCF10A	IFNG	48	chr10	75008774	3289	0.01
MCF10A_IFNG_48h	MCF10A	IFNG	48	chr10	75008784	3289	0.05
MCF10A_IFNG_48h	MCF10A	IFNG	48	chr10	75008785	3289	0.01
MCF10A_IFNG_48h	MCF10A	IFNG	48	chr10	75008788	3289	0.01
MCF10A_IFNG_48h	MCF10A	IFNG	48	chr10	75008792	3288	0.1
MCF10A_IFNG_48h	MCF10A	IFNG	48	chr10	75008797	3286	0.18
MCF10A_IFNG_48h	MCF10A	IFNG	48	chr10	75008805	3287	0.04
MCF10A_IFNG_48h	MCF10A	IFNG	48	chr10	75008809	3287	0.06
MCF10A_IFNG_48h	MCF10A	IFNG	48	chr10	75008815	3284	0.44
MCF10A_IFNG_48h	MCF10A	IFNG	48	chr10	75008817	3269	0.54
MCF10A_IFNG_48h	MCF10A	IFNG	48	chr10	75008821	3271	0.01
MCF10A_IFNG_48h	MCF10A	IFNG	48	chr10	75008841	3269	0.33
MCF10A_IFNG_48h	MCF10A	IFNG	48	chr10	75008844	2978	0.1
MCF10A_IFNG_48h	MCF10A	IFNG	48	chr10	75008845	3271	0.16
MCF10A_IFNG_48h	MCF10A	IFNG	48	chr10	75008846	3271	0.09
MCF10A_IFNG_48h	MCF10A	IFNG	48	chr10	75008847	3271	0.13
MCF10A_IFNG_48h	MCF10A	IFNG	48	chr10	75008848	3271	0.01
MCF10A_IFNG_48h	MCF10A	IFNG	48	chr10	75008853	3246	0
MCF10A_IFNG_48h	MCF10A	IFNG	48	chr10	75008854	3268	0.04
MCF10A_IFNG_48h	MCF10A	IFNG	48	chr10	75008855	3271	0.14
MCF10A_IFNG_48h	MCF10A	IFNG	48	chr10	75008856	3271	0.04
MCF10A_IFNG_48h	MCF10A	IFNG	48	chr10	75008859	3269	0.01
MCF10A_IFNG_48h	MCF10A	IFNG	48	chr10	75008870	3271	0.01
MCF10A_IFNG_48h	MCF10A	IFNG	48	chr10	75008872	3266	0.04
MCF10A_IFNG_48h	MCF10A	IFNG	48	chr10	75008873	3270	0.11
MCF10A_IFNG_48h	MCF10A	IFNG	48	chr10	75008876	3270	0.48
MCF10A_IFNG_48h	MCF10A	IFNG	48	chr10	75008878	3271	0.04
MCF10A_IFNG_48h	MCF10A	IFNG	48	chr10	75008880	3271	0.09
MCF10A_IFNG_48h	MCF10A	IFNG	48	chr10	75008881	3271	0
MCF10A_IFNG_48h	MCF10A	IFNG	48	chr10	75008890	3274	0.01
MCF10A_IFNG_48h	MCF10A	IFNG	48	chr10	75008893	3274	0.02
MCF10A_IFNG_48h	MCF10A	IFNG	48	chr10	75008895	3274	0.01
MCF10A_IFNG_48h	MCF10A	IFNG	48	chr10	75008903	3274	0.01
MCF10A_IFNG_48h	MCF10A	IFNG	48	chr10	75008907	3275	0.05
MCF10A_IFNG_48h	MCF10A	IFNG	48	chr10	75008913	3281	0.04
MCF10A_IFNG_48h	MCF10A	IFNG	48	chr10	75008919	3281	0.01
MCF10A_IFNG_48h	MCF10A	IFNG	48	chr10	75008932	3281	0
MCF10A_IFNG_48h	MCF10A	IFNG	48	chr10	75008940	3281	0.01
MCF10A_IFNG_48h	MCF10A	IFNG	48	chr10	75008943	3281	0.02
MCF10A_IFNG_48h	MCF10A	IFNG	48	chr10	75008948	3281	0.11
MCF10A_IFNG_48h	MCF10A	IFNG	48	chr10	75008949	3281	0.1
MCF10A_IFNG_48h	MCF10A	IFNG	48	chr10	75008955	3281	0.81
MCF10A_IFNG_48h	MCF10A	IFNG	48	chr10	75008957	3293	0.02
MCF10A_IFNG_48h	MCF10A	IFNG	48	chr10	75008965	3287	0.32
MCF10A_IFNG_48h	MCF10A	IFNG	48	chr10	75008980	3293	0.01
MCF10A_IFNG_48h	MCF10A	IFNG	48	chr10	75008981	3294	0.01
MCF10A_IFNG_48h	MCF10A	IFNG	48	chr10	75008986	3294	0
MCF10A_IFNG_48h	MCF10A	IFNG	48	chr10	75009003	3294	0
MCF10A_IFNG_48h	MCF10A	IFNG	48	chr10	75009007	3294	0
MCF10A_IFNG_48h	MCF10A	IFNG	48	chr10	75009028	3293	0
MCF10A_IFNG_48h	MCF10A	IFNG	48	chr10	75009032	3288	0
MCF10A_IFNG_48h	MCF10A	IFNG	48	chr1	220231885	1257	0.01
MCF10A_IFNG_48h	MCF10A	IFNG	48	chr1	220231886	1250	0.05
MCF10A_IFNG_48h	MCF10A	IFNG	48	chr1	220231887	1245	0.14
MCF10A_IFNG_48h	MCF10A	IFNG	48	chr1	220231888	1200	0.13
MCF10A_IFNG_48h	MCF10A	IFNG	48	chr1	220231890	1251	0.01
MCF10A_IFNG_48h	MCF10A	IFNG	48	chr1	220231901	1252	0.02
MCF10A_IFNG_48h	MCF10A	IFNG	48	chr1	220231911	1252	0.01
MCF10A_IFNG_48h	MCF10A	IFNG	48	chr1	220231921	1252	0.01
MCF10A_IFNG_48h	MCF10A	IFNG	48	chr1	220231939	1251	0.08
MCF10A_IFNG_48h	MCF10A	IFNG	48	chr1	220231941	1252	0.04
MCF10A_IFNG_48h	MCF10A	IFNG	48	chr1	220231946	1252	0.39
MCF10A_IFNG_48h	MCF10A	IFNG	48	chr1	220231950	1252	0.02
MCF10A_IFNG_48h	MCF10A	IFNG	48	chr1	220231959	1251	0.98
MCF10A_IFNG_48h	MCF10A	IFNG	48	chr1	220231963	1244	0.55
MCF10A_IFNG_48h	MCF10A	IFNG	48	chr1	220231964	1252	0.06
MCF10A_IFNG_48h	MCF10A	IFNG	48	chr1	220231971	1253	0.19
MCF10A_IFNG_48h	MCF10A	IFNG	48	chr1	220231979	1253	0.02
MCF10A_IFNG_48h	MCF10A	IFNG	48	chr1	220231982	1252	0.37
MCF10A_IFNG_48h	MCF10A	IFNG	48	chr1	220231983	1253	0.02
MCF10A_IFNG_48h	MCF10A	IFNG	48	chr1	220231985	1253	0.01
MCF10A_IFNG_48h	MCF10A	IFNG	48	chr1	220231988	1253	0.41
MCF10A_IFNG_48h	MCF10A	IFNG	48	chr1	220231989	1253	0.01
MCF10A_IFNG_48h	MCF10A	IFNG	48	chr1	220231995	1253	0.03
MCF10A_IFNG_48h	MCF10A	IFNG	48	chr1	220231997	1245	0.21
MCF10A_IFNG_48h	MCF10A	IFNG	48	chr1	220232002	1245	0.06
MCF10A_IFNG_48h	MCF10A	IFNG	48	chr1	220232006	1245	0.08
MCF10A_IFNG_48h	MCF10A	IFNG	48	chr1	220232011	1238	0.33
MCF10A_IFNG_48h	MCF10A	IFNG	48	chr1	220232030	1238	0.02
MCF10A_IFNG_48h	MCF10A	IFNG	48	chr1	220232037	1238	0.03
MCF10A_IFNG_48h	MCF10A	IFNG	48	chr1	220232038	1238	0.08
MCF10A_IFNG_48h	MCF10A	IFNG	48	chr1	220232045	1234	0.07
MCF10A_IFNG_48h	MCF10A	IFNG	48	chr1	220232047	1238	0.03
MCF10A_IFNG_48h	MCF10A	IFNG	48	chr1	220232048	1245	0.02
MCF10A_IFNG_48h	MCF10A	IFNG	48	chr1	220232050	1245	0.02
MCF10A_IFNG_48h	MCF10A	IFNG	48	chr1	220232053	1245	0.05
MCF10A_IFNG_48h	MCF10A	IFNG	48	chr1	220232059	1245	0.02
MCF10A_IFNG_48h	MCF10A	IFNG	48	chr1	220232066	1244	0.11
MCF10A_IFNG_48h	MCF10A	IFNG	48	chr1	220232075	1245	0.01
MCF10A_IFNG_48h	MCF10A	IFNG	48	chr1	220232095	1245	0.02
MCF10A_IFNG_48h	MCF10A	IFNG	48	chr1	220232098	1245	0.12
MCF10A_IFNG_48h	MCF10A	IFNG	48	chr1	220232108	1249	0.01
MCF10A_IFNG_48h	MCF10A	IFNG	48	chr1	220232117	1250	0.04
MCF10A_IFNG_48h	MCF10A	IFNG	48	chr1	220232135	1255	0.04
MCF10A_IFNG_48h	MCF10A	IFNG	48	chr1	220232138	1260	0.32
MCF10A_IFNG_48h	MCF10A	IFNG	48	chr1	220232143	1258	0.72
MCF10A_IFNG_48h	MCF10A	IFNG	48	chr1	220232144	1260	0.82
MCF10A_IFNG_48h	MCF10A	IFNG	48	chr1	220232152	1260	0.02
MCF10A_IFNG_48h	MCF10A	IFNG	48	chr1	220232185	1231	0.05
MCF10A_IFNG_48h	MCF10A	IFNG	48	chr13	21948923	1213	0.01
MCF10A_IFNG_48h	MCF10A	IFNG	48	chr13	21948945	1213	0.01
MCF10A_IFNG_48h	MCF10A	IFNG	48	chr13	21949000	1150	0.01
MCF10A_IFNG_48h	MCF10A	IFNG	48	chr13	21949007	1028	0.03
MCF10A_IFNG_48h	MCF10A	IFNG	48	chr13	21949014	965	0.06
MCF10A_IFNG_48h	MCF10A	IFNG	48	chr13	21949016	965	0.73
MCF10A_IFNG_48h	MCF10A	IFNG	48	chr13	21949028	818	0.81
MCF10A_IFNG_48h	MCF10A	IFNG	48	chr13	21949029	818	0.61
MCF10A_IFNG_48h	MCF10A	IFNG	48	chr13	21949030	818	0.23
MCF10A_IFNG_48h	MCF10A	IFNG	48	chr13	21949038	818	0.89
MCF10A_IFNG_48h	MCF10A	IFNG	48	chr13	21949043	810	0.34
MCF10A_IFNG_48h	MCF10A	IFNG	48	chr13	21949047	811	0.9
MCF10A_IFNG_48h	MCF10A	IFNG	48	chr13	21949051	811	0.64
MCF10A_IFNG_48h	MCF10A	IFNG	48	chr13	21949052	764	0.87
MCF10A_IFNG_48h	MCF10A	IFNG	48	chr13	21949054	764	0.82
MCF10A_IFNG_48h	MCF10A	IFNG	48	chr13	21949055	766	0.91
MCF10A_IFNG_48h	MCF10A	IFNG	48	chr13	21949056	767	0.31
MCF10A_IFNG_48h	MCF10A	IFNG	48	chr13	21949061	770	0.15
MCF10A_IFNG_48h	MCF10A	IFNG	48	chr13	21949068	770	0.23
MCF10A_IFNG_48h	MCF10A	IFNG	48	chr13	21949069	770	0.29
MCF10A_IFNG_48h	MCF10A	IFNG	48	chr13	21949072	770	0.4
MCF10A_IFNG_48h	MCF10A	IFNG	48	chr13	21949081	770	0.39
MCF10A_IFNG_48h	MCF10A	IFNG	48	chr13	21949084	770	0.04
MCF10A_IFNG_48h	MCF10A	IFNG	48	chr13	21949090	770	0.02
MCF10A_IFNG_48h	MCF10A	IFNG	48	chr13	21949093	770	0.86
MCF10A_IFNG_48h	MCF10A	IFNG	48	chr13	21949100	764	0.17
MCF10A_IFNG_48h	MCF10A	IFNG	48	chr13	21949103	768	0.04
MCF10A_IFNG_48h	MCF10A	IFNG	48	chr13	21949105	760	0.27
MCF10A_IFNG_48h	MCF10A	IFNG	48	chr13	21949107	768	0.8
MCF10A_IFNG_48h	MCF10A	IFNG	48	chr13	21949108	769	0.32
MCF10A_IFNG_48h	MCF10A	IFNG	48	chr13	21949110	766	0.56
MCF10A_IFNG_48h	MCF10A	IFNG	48	chr13	21949143	913	0.02
MCF10A_IFNG_48h	MCF10A	IFNG	48	chr13	21949149	1001	0.13
MCF10A_IFNG_48h	MCF10A	IFNG	48	chr13	21949151	1001	0.86
MCF10A_IFNG_48h	MCF10A	IFNG	48	chr13	21949161	1001	0.97
MCF10A_IFNG_48h	MCF10A	IFNG	48	chr13	21949164	1000	0.17
MCF10A_IFNG_48h	MCF10A	IFNG	48	chr13	21949165	1001	0.88
MCF10A_IFNG_48h	MCF10A	IFNG	48	chr13	21949173	1062	0.15
MCF10A_IFNG_48h	MCF10A	IFNG	48	chr13	21949188	1174	0.18
MCF10A_IFNG_48h	MCF10A	IFNG	48	chr13	21949190	1173	0.01
MCF10A_IFNG_48h	MCF10A	IFNG	48	chr13	21949191	1174	0.25
MCF10A_IFNG_48h	MCF10A	IFNG	48	chr13	21949197	1174	0.71
MCF10A_IFNG_48h	MCF10A	IFNG	48	chr13	21949210	1185	0.22
MCF10A_IFNG_48h	MCF10A	IFNG	48	chr13	21949211	1185	0.74
MCF10A_IFNG_48h	MCF10A	IFNG	48	chr13	21949235	1185	0.03
MCF10A_IFNG_48h	MCF10A	IFNG	48	chr13	21949243	1184	0.07
MCF10A_IFNG_48h	MCF10A	IFNG	48	chr13	21949247	1185	0.35
MCF10A_IFNG_48h	MCF10A	IFNG	48	chr13	21949267	1183	1
MCF10A_IFNG_48h	MCF10A	IFNG	48	chr8	103840892	4350	0
MCF10A_IFNG_48h	MCF10A	IFNG	48	chr8	103841636	4265	0.13
MCF10A_IFNG_48h	MCF10A	IFNG	48	chr8	103841637	4337	0.02
MCF10A_IFNG_48h	MCF10A	IFNG	48	chr8	103841703	4323	0
MCF10A_IFNG_48h	MCF10A	IFNG	48	chr8	103841707	4323	0
MCF10A_IFNG_48h	MCF10A	IFNG	48	chr8	103842107	4369	0
MCF10A_IFNA_120h	MCF10A	IFNA	120	chr1	220231245	572	0.06
MCF10A_IFNA_120h	MCF10A	IFNA	120	chr1	220231254	540	0.32
MCF10A_IFNA_120h	MCF10A	IFNA	120	chr1	220231261	535	0.09
MCF10A_IFNA_120h	MCF10A	IFNA	120	chr1	220231263	537	0.89
MCF10A_IFNA_120h	MCF10A	IFNA	120	chr1	220231275	528	0.81
MCF10A_IFNA_120h	MCF10A	IFNA	120	chr1	220231276	529	0.53
MCF10A_IFNA_120h	MCF10A	IFNA	120	chr1	220231277	529	0.03
MCF10A_IFNA_120h	MCF10A	IFNA	120	chr1	220231298	516	0.06
MCF10A_IFNA_120h	MCF10A	IFNA	120	chr1	220231330	516	0.97
MCF10A_IFNA_120h	MCF10A	IFNA	120	chr1	220231338	515	0.3
MCF10A_IFNA_120h	MCF10A	IFNA	120	chr1	220231347	516	0.63
MCF10A_IFNA_120h	MCF10A	IFNA	120	chr1	220231352	516	0.23
MCF10A_IFNA_120h	MCF10A	IFNA	120	chr1	220231355	515	0.07
MCF10A_IFNA_120h	MCF10A	IFNA	120	chr1	220231361	516	0.03
MCF10A_IFNA_120h	MCF10A	IFNA	120	chr1	220231370	516	0.14
MCF10A_IFNA_120h	MCF10A	IFNA	120	chr1	220231371	516	0.1
MCF10A_IFNA_120h	MCF10A	IFNA	120	chr1	220231381	632	0.1
MCF10A_IFNA_120h	MCF10A	IFNA	120	chr1	220231406	665	0.15
MCF10A_IFNA_120h	MCF10A	IFNA	120	chr1	220231418	675	0.13
MCF10A_IFNA_120h	MCF10A	IFNA	120	chr1	220231431	683	0.02
MCF10A_IFNA_120h	MCF10A	IFNA	120	chr1	220231436	683	0.02
MCF10A_IFNA_120h	MCF10A	IFNA	120	chr1	220231455	684	0.46
MCF10A_IFNA_120h	MCF10A	IFNA	120	chr1	220231456	686	0.16
MCF10A_IFNA_120h	MCF10A	IFNA	120	chr1	220231461	684	0.18
MCF10A_IFNA_120h	MCF10A	IFNA	120	chr1	220231471	686	0.15
MCF10A_IFNA_120h	MCF10A	IFNA	120	chr1	220231484	686	0.77
MCF10A_IFNA_120h	MCF10A	IFNA	120	chr1	220231487	686	0.94
MCF10A_IFNA_120h	MCF10A	IFNA	120	chr10	75008729	3196	0.03
MCF10A_IFNA_120h	MCF10A	IFNA	120	chr10	75008731	3198	0.39
MCF10A_IFNA_120h	MCF10A	IFNA	120	chr10	75008748	3198	0.05
MCF10A_IFNA_120h	MCF10A	IFNA	120	chr10	75008749	3199	0.02
MCF10A_IFNA_120h	MCF10A	IFNA	120	chr10	75008753	3199	0.02
MCF10A_IFNA_120h	MCF10A	IFNA	120	chr10	75008766	3199	0.01
MCF10A_IFNA_120h	MCF10A	IFNA	120	chr10	75008769	3199	0.01
MCF10A_IFNA_120h	MCF10A	IFNA	120	chr10	75008774	3199	0.01
MCF10A_IFNA_120h	MCF10A	IFNA	120	chr10	75008784	3148	0.22
MCF10A_IFNA_120h	MCF10A	IFNA	120	chr10	75008785	3148	0.01
MCF10A_IFNA_120h	MCF10A	IFNA	120	chr10	75008788	3148	0.02
MCF10A_IFNA_120h	MCF10A	IFNA	120	chr10	75008792	2600	0.1
MCF10A_IFNA_120h	MCF10A	IFNA	120	chr10	75008797	2599	0.17
MCF10A_IFNA_120h	MCF10A	IFNA	120	chr10	75008805	2548	0.04
MCF10A_IFNA_120h	MCF10A	IFNA	120	chr10	75008809	2545	0.05
MCF10A_IFNA_120h	MCF10A	IFNA	120	chr10	75008815	2530	0.41
MCF10A_IFNA_120h	MCF10A	IFNA	120	chr10	75008817	2529	0.53
MCF10A_IFNA_120h	MCF10A	IFNA	120	chr10	75008821	2530	0.01
MCF10A_IFNA_120h	MCF10A	IFNA	120	chr10	75008841	2514	0.28
MCF10A_IFNA_120h	MCF10A	IFNA	120	chr10	75008844	2389	0.09
MCF10A_IFNA_120h	MCF10A	IFNA	120	chr10	75008845	2520	0.16
MCF10A_IFNA_120h	MCF10A	IFNA	120	chr10	75008846	2520	0.1
MCF10A_IFNA_120h	MCF10A	IFNA	120	chr10	75008847	2520	0.1
MCF10A_IFNA_120h	MCF10A	IFNA	120	chr10	75008854	2518	0.04
MCF10A_IFNA_120h	MCF10A	IFNA	120	chr10	75008855	2520	0.14
MCF10A_IFNA_120h	MCF10A	IFNA	120	chr10	75008856	2520	0.04
MCF10A_IFNA_120h	MCF10A	IFNA	120	chr10	75008859	2518	0.01
MCF10A_IFNA_120h	MCF10A	IFNA	120	chr10	75008872	2522	0.02
MCF10A_IFNA_120h	MCF10A	IFNA	120	chr10	75008873	2523	0.11
MCF10A_IFNA_120h	MCF10A	IFNA	120	chr10	75008876	2522	0.5
MCF10A_IFNA_120h	MCF10A	IFNA	120	chr10	75008878	2522	0.04
MCF10A_IFNA_120h	MCF10A	IFNA	120	chr10	75008880	2523	0.08
MCF10A_IFNA_120h	MCF10A	IFNA	120	chr10	75008881	2523	0.01
MCF10A_IFNA_120h	MCF10A	IFNA	120	chr10	75008890	2536	0
MCF10A_IFNA_120h	MCF10A	IFNA	120	chr10	75008893	2536	0.01
MCF10A_IFNA_120h	MCF10A	IFNA	120	chr10	75008895	2536	0.01
MCF10A_IFNA_120h	MCF10A	IFNA	120	chr10	75008903	2536	0.01
MCF10A_IFNA_120h	MCF10A	IFNA	120	chr10	75008907	2537	0.04
MCF10A_IFNA_120h	MCF10A	IFNA	120	chr10	75008908	2620	0
MCF10A_IFNA_120h	MCF10A	IFNA	120	chr10	75008913	2620	0.03
MCF10A_IFNA_120h	MCF10A	IFNA	120	chr10	75008919	2620	0
MCF10A_IFNA_120h	MCF10A	IFNA	120	chr10	75008940	2632	0.01
MCF10A_IFNA_120h	MCF10A	IFNA	120	chr10	75008943	2653	0.01
MCF10A_IFNA_120h	MCF10A	IFNA	120	chr10	75008948	2653	0.09
MCF10A_IFNA_120h	MCF10A	IFNA	120	chr10	75008949	2653	0.07
MCF10A_IFNA_120h	MCF10A	IFNA	120	chr10	75008955	2663	0.84
MCF10A_IFNA_120h	MCF10A	IFNA	120	chr10	75008957	2666	0.02
MCF10A_IFNA_120h	MCF10A	IFNA	120	chr10	75008965	3218	0.25
MCF10A_IFNA_120h	MCF10A	IFNA	120	chr10	75008980	3218	0.01
MCF10A_IFNA_120h	MCF10A	IFNA	120	chr10	75008981	3224	0.01
MCF10A_IFNA_120h	MCF10A	IFNA	120	chr10	75008984	3224	0.01
MCF10A_IFNA_120h	MCF10A	IFNA	120	chr1	220231885	1293	0.01
MCF10A_IFNA_120h	MCF10A	IFNA	120	chr1	220231886	1291	0.05
MCF10A_IFNA_120h	MCF10A	IFNA	120	chr1	220231887	1286	0.15
MCF10A_IFNA_120h	MCF10A	IFNA	120	chr1	220231888	1242	0.12
MCF10A_IFNA_120h	MCF10A	IFNA	120	chr1	220231901	1292	0.01
MCF10A_IFNA_120h	MCF10A	IFNA	120	chr1	220231921	1291	0.01
MCF10A_IFNA_120h	MCF10A	IFNA	120	chr1	220231939	1291	0.06
MCF10A_IFNA_120h	MCF10A	IFNA	120	chr1	220231941	1291	0.03
MCF10A_IFNA_120h	MCF10A	IFNA	120	chr1	220231946	1289	0.4
MCF10A_IFNA_120h	MCF10A	IFNA	120	chr1	220231950	1290	0.02
MCF10A_IFNA_120h	MCF10A	IFNA	120	chr1	220231957	1290	0.01
MCF10A_IFNA_120h	MCF10A	IFNA	120	chr1	220231959	1290	0.99
MCF10A_IFNA_120h	MCF10A	IFNA	120	chr1	220231963	1287	0.53
MCF10A_IFNA_120h	MCF10A	IFNA	120	chr1	220231964	1290	0.08
MCF10A_IFNA_120h	MCF10A	IFNA	120	chr1	220231971	1292	0.22
MCF10A_IFNA_120h	MCF10A	IFNA	120	chr1	220231979	1291	0.03
MCF10A_IFNA_120h	MCF10A	IFNA	120	chr1	220231982	1291	0.41
MCF10A_IFNA_120h	MCF10A	IFNA	120	chr1	220231983	1291	0.01
MCF10A_IFNA_120h	MCF10A	IFNA	120	chr1	220231985	1291	0.02
MCF10A_IFNA_120h	MCF10A	IFNA	120	chr1	220231988	1290	0.36
MCF10A_IFNA_120h	MCF10A	IFNA	120	chr1	220231989	1292	0.01
MCF10A_IFNA_120h	MCF10A	IFNA	120	chr1	220231995	1290	0.04
MCF10A_IFNA_120h	MCF10A	IFNA	120	chr1	220231997	1292	0.19
MCF10A_IFNA_120h	MCF10A	IFNA	120	chr1	220232002	1292	0.05
MCF10A_IFNA_120h	MCF10A	IFNA	120	chr1	220232006	1291	0.06
MCF10A_IFNA_120h	MCF10A	IFNA	120	chr1	220232011	1288	0.34
MCF10A_IFNA_120h	MCF10A	IFNA	120	chr1	220232030	1290	0.02
MCF10A_IFNA_120h	MCF10A	IFNA	120	chr1	220232037	1290	0.04
MCF10A_IFNA_120h	MCF10A	IFNA	120	chr1	220232038	1290	0.07
MCF10A_IFNA_120h	MCF10A	IFNA	120	chr1	220232045	1289	0.08
MCF10A_IFNA_120h	MCF10A	IFNA	120	chr1	220232047	1282	0.02
MCF10A_IFNA_120h	MCF10A	IFNA	120	chr1	220232048	1289	0.02
MCF10A_IFNA_120h	MCF10A	IFNA	120	chr1	220232050	1290	0.02
MCF10A_IFNA_120h	MCF10A	IFNA	120	chr1	220232053	1290	0.05
MCF10A_IFNA_120h	MCF10A	IFNA	120	chr1	220232059	1290	0.02
MCF10A_IFNA_120h	MCF10A	IFNA	120	chr1	220232066	1289	0.11
MCF10A_IFNA_120h	MCF10A	IFNA	120	chr1	220232075	1290	0.01
MCF10A_IFNA_120h	MCF10A	IFNA	120	chr1	220232087	1290	0.01
MCF10A_IFNA_120h	MCF10A	IFNA	120	chr1	220232095	1289	0.01
MCF10A_IFNA_120h	MCF10A	IFNA	120	chr1	220232098	1290	0.11
MCF10A_IFNA_120h	MCF10A	IFNA	120	chr1	220232108	1291	0.01
MCF10A_IFNA_120h	MCF10A	IFNA	120	chr1	220232117	1294	0.03
MCF10A_IFNA_120h	MCF10A	IFNA	120	chr1	220232135	1293	0.05
MCF10A_IFNA_120h	MCF10A	IFNA	120	chr1	220232138	1294	0.3
MCF10A_IFNA_120h	MCF10A	IFNA	120	chr1	220232143	1294	0.73
MCF10A_IFNA_120h	MCF10A	IFNA	120	chr1	220232144	1294	0.86
MCF10A_IFNA_120h	MCF10A	IFNA	120	chr1	220232152	1294	0.02
MCF10A_IFNA_120h	MCF10A	IFNA	120	chr1	220232180	1291	0.01
MCF10A_IFNA_120h	MCF10A	IFNA	120	chr1	220232185	1272	0.07
MCF10A_IFNA_120h	MCF10A	IFNA	120	chr13	21948945	2075	0.01
MCF10A_IFNA_120h	MCF10A	IFNA	120	chr13	21949007	1988	0.07
MCF10A_IFNA_120h	MCF10A	IFNA	120	chr13	21949014	1864	0.12
MCF10A_IFNA_120h	MCF10A	IFNA	120	chr13	21949016	1864	0.74
MCF10A_IFNA_120h	MCF10A	IFNA	120	chr13	21949028	1728	0.78
MCF10A_IFNA_120h	MCF10A	IFNA	120	chr13	21949029	1731	0.58
MCF10A_IFNA_120h	MCF10A	IFNA	120	chr13	21949030	1731	0.14
MCF10A_IFNA_120h	MCF10A	IFNA	120	chr13	21949038	1731	0.87
MCF10A_IFNA_120h	MCF10A	IFNA	120	chr13	21949043	1701	0.3
MCF10A_IFNA_120h	MCF10A	IFNA	120	chr13	21949047	1704	0.88
MCF10A_IFNA_120h	MCF10A	IFNA	120	chr13	21949051	1705	0.66
MCF10A_IFNA_120h	MCF10A	IFNA	120	chr13	21949052	1686	0.86
MCF10A_IFNA_120h	MCF10A	IFNA	120	chr13	21949054	1684	0.79
MCF10A_IFNA_120h	MCF10A	IFNA	120	chr13	21949055	1690	0.9
MCF10A_IFNA_120h	MCF10A	IFNA	120	chr13	21949056	1695	0.32
MCF10A_IFNA_120h	MCF10A	IFNA	120	chr13	21949061	1697	0.18
MCF10A_IFNA_120h	MCF10A	IFNA	120	chr13	21949068	1695	0.22
MCF10A_IFNA_120h	MCF10A	IFNA	120	chr13	21949069	1697	0.27
MCF10A_IFNA_120h	MCF10A	IFNA	120	chr13	21949072	1696	0.39
MCF10A_IFNA_120h	MCF10A	IFNA	120	chr13	21949075	1697	0.02
MCF10A_IFNA_120h	MCF10A	IFNA	120	chr13	21949081	1697	0.35
MCF10A_IFNA_120h	MCF10A	IFNA	120	chr13	21949084	1697	0.05
MCF10A_IFNA_120h	MCF10A	IFNA	120	chr13	21949090	1697	0.02
MCF10A_IFNA_120h	MCF10A	IFNA	120	chr13	21949093	1697	0.85
MCF10A_IFNA_120h	MCF10A	IFNA	120	chr13	21949100	1692	0.15
MCF10A_IFNA_120h	MCF10A	IFNA	120	chr13	21949103	1696	0.02
MCF10A_IFNA_120h	MCF10A	IFNA	120	chr13	21949105	1680	0.23
MCF10A_IFNA_120h	MCF10A	IFNA	120	chr13	21949107	1696	0.73
MCF10A_IFNA_120h	MCF10A	IFNA	120	chr13	21949108	1697	0.38
MCF10A_IFNA_120h	MCF10A	IFNA	120	chr13	21949110	1693	0.44
MCF10A_IFNA_120h	MCF10A	IFNA	120	chr13	21949138	1746	0.01
MCF10A_IFNA_120h	MCF10A	IFNA	120	chr13	21949143	1746	0.01
MCF10A_IFNA_120h	MCF10A	IFNA	120	chr13	21949149	1782	0.19
MCF10A_IFNA_120h	MCF10A	IFNA	120	chr13	21949151	1782	0.9
MCF10A_IFNA_120h	MCF10A	IFNA	120	chr13	21949161	1818	0.95
MCF10A_IFNA_120h	MCF10A	IFNA	120	chr13	21949164	1817	0.18
MCF10A_IFNA_120h	MCF10A	IFNA	120	chr13	21949165	1818	0.82
MCF10A_IFNA_120h	MCF10A	IFNA	120	chr13	21949173	1885	0.21
MCF10A_IFNA_120h	MCF10A	IFNA	120	chr13	21949186	2034	0.01
MCF10A_IFNA_120h	MCF10A	IFNA	120	chr13	21949188	2034	0.16
MCF10A_IFNA_120h	MCF10A	IFNA	120	chr13	21949190	2035	0.01
MCF10A_IFNA_120h	MCF10A	IFNA	120	chr13	21949191	2035	0.22
MCF10A_IFNA_120h	MCF10A	IFNA	120	chr13	21949197	2051	0.69
MCF10A_IFNA_120h	MCF10A	IFNA	120	chr13	21949210	2058	0.22
MCF10A_IFNA_120h	MCF10A	IFNA	120	chr13	21949211	2058	0.68
MCF10A_IFNA_120h	MCF10A	IFNA	120	chr13	21949235	2058	0.04
MCF10A_IFNA_120h	MCF10A	IFNA	120	chr13	21949240	2057	0.01
MCF10A_IFNA_120h	MCF10A	IFNA	120	chr13	21949243	2058	0.07
MCF10A_IFNA_120h	MCF10A	IFNA	120	chr13	21949247	2070	0.23
MCF10A_IFNA_120h	MCF10A	IFNA	120	chr13	21949267	2046	1
MCF10A_IFNA_120h	MCF10A	IFNA	120	chr8	103840899	3800	0
MCF10A_IFNA_120h	MCF10A	IFNA	120	chr8	103841563	3806	0
MCF10A_IFNA_120h	MCF10A	IFNA	120	chr8	103841580	3806	0
MCF10A_IFNA_120h	MCF10A	IFNA	120	chr8	103841636	3790	0.18
MCF10A_IFNA_120h	MCF10A	IFNA	120	chr8	103841637	3814	0.02
MCF10A_IFNA_120h	MCF10A	IFNA	120	chr8	103841684	3805	0
MCF10A_IFNA_120h	MCF10A	IFNA	120	chr8	103841703	3807	0
MCF10A_IFNA_120h	MCF10A	IFNA	120	chr8	103842093	3823	0
MCF10A_IFNA_120h	MCF10A	IFNA	120	chr8	103842107	3825	0
MCF10A_IFNB_120h	MCF10A	IFNB	120	chr1	220231245	919	0.06
MCF10A_IFNB_120h	MCF10A	IFNB	120	chr1	220231254	878	0.32
MCF10A_IFNB_120h	MCF10A	IFNB	120	chr1	220231261	875	0.11
MCF10A_IFNB_120h	MCF10A	IFNB	120	chr1	220231263	877	0.92
MCF10A_IFNB_120h	MCF10A	IFNB	120	chr1	220231266	878	0.01
MCF10A_IFNB_120h	MCF10A	IFNB	120	chr1	220231275	856	0.83
MCF10A_IFNB_120h	MCF10A	IFNB	120	chr1	220231276	866	0.54
MCF10A_IFNB_120h	MCF10A	IFNB	120	chr1	220231277	866	0.06
MCF10A_IFNB_120h	MCF10A	IFNB	120	chr1	220231298	856	0.08
MCF10A_IFNB_120h	MCF10A	IFNB	120	chr1	220231326	855	0.02
MCF10A_IFNB_120h	MCF10A	IFNB	120	chr1	220231330	855	0.99
MCF10A_IFNB_120h	MCF10A	IFNB	120	chr1	220231338	850	0.33
MCF10A_IFNB_120h	MCF10A	IFNB	120	chr1	220231347	857	0.7
MCF10A_IFNB_120h	MCF10A	IFNB	120	chr1	220231352	854	0.28
MCF10A_IFNB_120h	MCF10A	IFNB	120	chr1	220231355	861	0.06
MCF10A_IFNB_120h	MCF10A	IFNB	120	chr1	220231361	861	0.05
MCF10A_IFNB_120h	MCF10A	IFNB	120	chr1	220231370	859	0.17
MCF10A_IFNB_120h	MCF10A	IFNB	120	chr1	220231371	861	0.11
MCF10A_IFNB_120h	MCF10A	IFNB	120	chr1	220231381	981	0.1
MCF10A_IFNB_120h	MCF10A	IFNB	120	chr1	220231390	991	0.01
MCF10A_IFNB_120h	MCF10A	IFNB	120	chr1	220231406	1017	0.17
MCF10A_IFNB_120h	MCF10A	IFNB	120	chr1	220231418	1027	0.15
MCF10A_IFNB_120h	MCF10A	IFNB	120	chr1	220231431	1033	0.02
MCF10A_IFNB_120h	MCF10A	IFNB	120	chr1	220231436	1033	0.01
MCF10A_IFNB_120h	MCF10A	IFNB	120	chr1	220231455	1019	0.48
MCF10A_IFNB_120h	MCF10A	IFNB	120	chr1	220231456	1033	0.16
MCF10A_IFNB_120h	MCF10A	IFNB	120	chr1	220231461	1031	0.21
MCF10A_IFNB_120h	MCF10A	IFNB	120	chr1	220231471	1033	0.16
MCF10A_IFNB_120h	MCF10A	IFNB	120	chr1	220231484	1028	0.82
MCF10A_IFNB_120h	MCF10A	IFNB	120	chr1	220231487	1031	0.97
MCF10A_IFNB_120h	MCF10A	IFNB	120	chr1	220231497	1035	0.01
MCF10A_IFNB_120h	MCF10A	IFNB	120	chr1	220231516	1036	0.01
MCF10A_IFNB_120h	MCF10A	IFNB	120	chr10	75008705	4476	0
MCF10A_IFNB_120h	MCF10A	IFNB	120	chr10	75008712	4658	0
MCF10A_IFNB_120h	MCF10A	IFNB	120	chr10	75008714	4662	0
MCF10A_IFNB_120h	MCF10A	IFNB	120	chr10	75008729	4676	0.03
MCF10A_IFNB_120h	MCF10A	IFNB	120	chr10	75008731	4674	0.54
MCF10A_IFNB_120h	MCF10A	IFNB	120	chr10	75008734	4678	0
MCF10A_IFNB_120h	MCF10A	IFNB	120	chr10	75008742	4677	0
MCF10A_IFNB_120h	MCF10A	IFNB	120	chr10	75008748	4678	0.07
MCF10A_IFNB_120h	MCF10A	IFNB	120	chr10	75008749	4678	0.04
MCF10A_IFNB_120h	MCF10A	IFNB	120	chr10	75008753	4676	0.02
MCF10A_IFNB_120h	MCF10A	IFNB	120	chr10	75008766	4677	0.01
MCF10A_IFNB_120h	MCF10A	IFNB	120	chr10	75008769	4677	0.01
MCF10A_IFNB_120h	MCF10A	IFNB	120	chr10	75008774	4676	0.01
MCF10A_IFNB_120h	MCF10A	IFNB	120	chr10	75008779	4676	0
MCF10A_IFNB_120h	MCF10A	IFNB	120	chr10	75008784	4621	0.06
MCF10A_IFNB_120h	MCF10A	IFNB	120	chr10	75008785	4622	0.01
MCF10A_IFNB_120h	MCF10A	IFNB	120	chr10	75008788	4622	0.01
MCF10A_IFNB_120h	MCF10A	IFNB	120	chr10	75008792	4626	0.11
MCF10A_IFNB_120h	MCF10A	IFNB	120	chr10	75008797	4624	0.17
MCF10A_IFNB_120h	MCF10A	IFNB	120	chr10	75008805	4608	0.06
MCF10A_IFNB_120h	MCF10A	IFNB	120	chr10	75008809	4608	0.06
MCF10A_IFNB_120h	MCF10A	IFNB	120	chr10	75008815	4605	0.43
MCF10A_IFNB_120h	MCF10A	IFNB	120	chr10	75008817	4606	0.57
MCF10A_IFNB_120h	MCF10A	IFNB	120	chr10	75008821	4608	0.01
MCF10A_IFNB_120h	MCF10A	IFNB	120	chr10	75008841	4589	0.29
MCF10A_IFNB_120h	MCF10A	IFNB	120	chr10	75008844	4276	0.09
MCF10A_IFNB_120h	MCF10A	IFNB	120	chr10	75008845	4600	0.15
MCF10A_IFNB_120h	MCF10A	IFNB	120	chr10	75008846	4601	0.1
MCF10A_IFNB_120h	MCF10A	IFNB	120	chr10	75008847	4601	0.12
MCF10A_IFNB_120h	MCF10A	IFNB	120	chr10	75008848	4601	0.01
MCF10A_IFNB_120h	MCF10A	IFNB	120	chr10	75008854	4595	0.04
MCF10A_IFNB_120h	MCF10A	IFNB	120	chr10	75008855	4597	0.14
MCF10A_IFNB_120h	MCF10A	IFNB	120	chr10	75008856	4597	0.03
MCF10A_IFNB_120h	MCF10A	IFNB	120	chr10	75008859	4589	0.02
MCF10A_IFNB_120h	MCF10A	IFNB	120	chr10	75008870	4589	0
MCF10A_IFNB_120h	MCF10A	IFNB	120	chr10	75008872	4587	0.03
MCF10A_IFNB_120h	MCF10A	IFNB	120	chr10	75008873	4588	0.14
MCF10A_IFNB_120h	MCF10A	IFNB	120	chr10	75008876	4587	0.54
MCF10A_IFNB_120h	MCF10A	IFNB	120	chr10	75008878	4588	0.05
MCF10A_IFNB_120h	MCF10A	IFNB	120	chr10	75008880	4589	0.09
MCF10A_IFNB_120h	MCF10A	IFNB	120	chr10	75008881	4589	0.01
MCF10A_IFNB_120h	MCF10A	IFNB	120	chr10	75008890	4620	0.01
MCF10A_IFNB_120h	MCF10A	IFNB	120	chr10	75008893	4621	0.01
MCF10A_IFNB_120h	MCF10A	IFNB	120	chr10	75008895	4621	0.02
MCF10A_IFNB_120h	MCF10A	IFNB	120	chr10	75008901	4621	0
MCF10A_IFNB_120h	MCF10A	IFNB	120	chr10	75008903	4643	0.01
MCF10A_IFNB_120h	MCF10A	IFNB	120	chr10	75008907	4643	0.05
MCF10A_IFNB_120h	MCF10A	IFNB	120	chr10	75008908	4679	0
MCF10A_IFNB_120h	MCF10A	IFNB	120	chr10	75008913	4679	0.04
MCF10A_IFNB_120h	MCF10A	IFNB	120	chr10	75008919	4678	0.01
MCF10A_IFNB_120h	MCF10A	IFNB	120	chr10	75008932	4695	0.01
MCF10A_IFNB_120h	MCF10A	IFNB	120	chr10	75008940	4695	0.01
MCF10A_IFNB_120h	MCF10A	IFNB	120	chr10	75008943	4695	0.01
MCF10A_IFNB_120h	MCF10A	IFNB	120	chr10	75008948	4694	0.12
MCF10A_IFNB_120h	MCF10A	IFNB	120	chr10	75008949	4695	0.09
MCF10A_IFNB_120h	MCF10A	IFNB	120	chr10	75008955	4693	0.82
MCF10A_IFNB_120h	MCF10A	IFNB	120	chr10	75008957	4702	0.03
MCF10A_IFNB_120h	MCF10A	IFNB	120	chr10	75008965	4695	0.35
MCF10A_IFNB_120h	MCF10A	IFNB	120	chr10	75008980	4714	0.01
MCF10A_IFNB_120h	MCF10A	IFNB	120	chr10	75008981	4716	0.01
MCF10A_IFNB_120h	MCF10A	IFNB	120	chr10	75008996	4714	0
MCF10A_IFNB_120h	MCF10A	IFNB	120	chr10	75009016	4716	0
MCF10A_IFNB_120h	MCF10A	IFNB	120	chr10	75009022	4716	0
MCF10A_IFNB_120h	MCF10A	IFNB	120	chr10	75009023	4716	0
MCF10A_IFNB_120h	MCF10A	IFNB	120	chr10	75009027	4716	0
MCF10A_IFNB_120h	MCF10A	IFNB	120	chr10	75009032	4716	0
MCF10A_IFNB_120h	MCF10A	IFNB	120	chr10	75009034	4706	0
MCF10A_IFNB_120h	MCF10A	IFNB	120	chr1	220231885	1414	0.02
MCF10A_IFNB_120h	MCF10A	IFNB	120	chr1	220231886	1411	0.05
MCF10A_IFNB_120h	MCF10A	IFNB	120	chr1	220231887	1399	0.15
MCF10A_IFNB_120h	MCF10A	IFNB	120	chr1	220231888	1354	0.14
MCF10A_IFNB_120h	MCF10A	IFNB	120	chr1	220231890	1414	0.01
MCF10A_IFNB_120h	MCF10A	IFNB	120	chr1	220231901	1415	0.01
MCF10A_IFNB_120h	MCF10A	IFNB	120	chr1	220231921	1414	0.01
MCF10A_IFNB_120h	MCF10A	IFNB	120	chr1	220231939	1414	0.1
MCF10A_IFNB_120h	MCF10A	IFNB	120	chr1	220231941	1414	0.02
MCF10A_IFNB_120h	MCF10A	IFNB	120	chr1	220231946	1413	0.45
MCF10A_IFNB_120h	MCF10A	IFNB	120	chr1	220231950	1413	0.02
MCF10A_IFNB_120h	MCF10A	IFNB	120	chr1	220231957	1412	0.01
MCF10A_IFNB_120h	MCF10A	IFNB	120	chr1	220231959	1412	0.99
MCF10A_IFNB_120h	MCF10A	IFNB	120	chr1	220231963	1404	0.58
MCF10A_IFNB_120h	MCF10A	IFNB	120	chr1	220231964	1413	0.09
MCF10A_IFNB_120h	MCF10A	IFNB	120	chr1	220231971	1414	0.24
MCF10A_IFNB_120h	MCF10A	IFNB	120	chr1	220231979	1415	0.04
MCF10A_IFNB_120h	MCF10A	IFNB	120	chr1	220231982	1415	0.46
MCF10A_IFNB_120h	MCF10A	IFNB	120	chr1	220231983	1415	0.02
MCF10A_IFNB_120h	MCF10A	IFNB	120	chr1	220231985	1415	0.02
MCF10A_IFNB_120h	MCF10A	IFNB	120	chr1	220231988	1415	0.44
MCF10A_IFNB_120h	MCF10A	IFNB	120	chr1	220231989	1416	0.02
MCF10A_IFNB_120h	MCF10A	IFNB	120	chr1	220231995	1415	0.05
MCF10A_IFNB_120h	MCF10A	IFNB	120	chr1	220231997	1416	0.22
MCF10A_IFNB_120h	MCF10A	IFNB	120	chr1	220232002	1416	0.06
MCF10A_IFNB_120h	MCF10A	IFNB	120	chr1	220232006	1413	0.08
MCF10A_IFNB_120h	MCF10A	IFNB	120	chr1	220232011	1413	0.42
MCF10A_IFNB_120h	MCF10A	IFNB	120	chr1	220232030	1391	0.03
MCF10A_IFNB_120h	MCF10A	IFNB	120	chr1	220232037	1391	0.05
MCF10A_IFNB_120h	MCF10A	IFNB	120	chr1	220232038	1391	0.1
MCF10A_IFNB_120h	MCF10A	IFNB	120	chr1	220232045	1385	0.08
MCF10A_IFNB_120h	MCF10A	IFNB	120	chr1	220232047	1383	0.03
MCF10A_IFNB_120h	MCF10A	IFNB	120	chr1	220232048	1390	0.02
MCF10A_IFNB_120h	MCF10A	IFNB	120	chr1	220232050	1391	0.02
MCF10A_IFNB_120h	MCF10A	IFNB	120	chr1	220232053	1389	0.1
MCF10A_IFNB_120h	MCF10A	IFNB	120	chr1	220232059	1391	0.02
MCF10A_IFNB_120h	MCF10A	IFNB	120	chr1	220232066	1391	0.15
MCF10A_IFNB_120h	MCF10A	IFNB	120	chr1	220232075	1391	0.02
MCF10A_IFNB_120h	MCF10A	IFNB	120	chr1	220232087	1391	0.01
MCF10A_IFNB_120h	MCF10A	IFNB	120	chr1	220232095	1390	0.01
MCF10A_IFNB_120h	MCF10A	IFNB	120	chr1	220232098	1391	0.15
MCF10A_IFNB_120h	MCF10A	IFNB	120	chr1	220232108	1391	0.01
MCF10A_IFNB_120h	MCF10A	IFNB	120	chr1	220232117	1416	0.04
MCF10A_IFNB_120h	MCF10A	IFNB	120	chr1	220232135	1416	0.05
MCF10A_IFNB_120h	MCF10A	IFNB	120	chr1	220232138	1417	0.4
MCF10A_IFNB_120h	MCF10A	IFNB	120	chr1	220232143	1417	0.74
MCF10A_IFNB_120h	MCF10A	IFNB	120	chr1	220232144	1417	0.88
MCF10A_IFNB_120h	MCF10A	IFNB	120	chr1	220232152	1417	0.04
MCF10A_IFNB_120h	MCF10A	IFNB	120	chr1	220232185	1394	0.1
MCF10A_IFNB_120h	MCF10A	IFNB	120	chr1	220232186	1417	0.01
MCF10A_IFNB_120h	MCF10A	IFNB	120	chr13	21948945	1360	0.02
MCF10A_IFNB_120h	MCF10A	IFNB	120	chr13	21949007	1352	0.07
MCF10A_IFNB_120h	MCF10A	IFNB	120	chr13	21949014	1349	0.1
MCF10A_IFNB_120h	MCF10A	IFNB	120	chr13	21949016	1348	0.82
MCF10A_IFNB_120h	MCF10A	IFNB	120	chr13	21949028	1334	0.79
MCF10A_IFNB_120h	MCF10A	IFNB	120	chr13	21949029	1342	0.59
MCF10A_IFNB_120h	MCF10A	IFNB	120	chr13	21949030	1342	0.18
MCF10A_IFNB_120h	MCF10A	IFNB	120	chr13	21949038	1342	0.88
MCF10A_IFNB_120h	MCF10A	IFNB	120	chr13	21949043	1335	0.35
MCF10A_IFNB_120h	MCF10A	IFNB	120	chr13	21949047	1336	0.88
MCF10A_IFNB_120h	MCF10A	IFNB	120	chr13	21949051	1336	0.72
MCF10A_IFNB_120h	MCF10A	IFNB	120	chr13	21949052	1337	0.86
MCF10A_IFNB_120h	MCF10A	IFNB	120	chr13	21949054	1336	0.82
MCF10A_IFNB_120h	MCF10A	IFNB	120	chr13	21949055	1339	0.92
MCF10A_IFNB_120h	MCF10A	IFNB	120	chr13	21949056	1339	0.37
MCF10A_IFNB_120h	MCF10A	IFNB	120	chr13	21949061	1339	0.23
MCF10A_IFNB_120h	MCF10A	IFNB	120	chr13	21949068	1339	0.27
MCF10A_IFNB_120h	MCF10A	IFNB	120	chr13	21949069	1339	0.33
MCF10A_IFNB_120h	MCF10A	IFNB	120	chr13	21949072	1339	0.46
MCF10A_IFNB_120h	MCF10A	IFNB	120	chr13	21949075	1339	0.02
MCF10A_IFNB_120h	MCF10A	IFNB	120	chr13	21949081	1339	0.39
MCF10A_IFNB_120h	MCF10A	IFNB	120	chr13	21949084	1339	0.04
MCF10A_IFNB_120h	MCF10A	IFNB	120	chr13	21949090	1339	0.02
MCF10A_IFNB_120h	MCF10A	IFNB	120	chr13	21949093	1339	0.81
MCF10A_IFNB_120h	MCF10A	IFNB	120	chr13	21949100	1332	0.17
MCF10A_IFNB_120h	MCF10A	IFNB	120	chr13	21949103	1337	0.03
MCF10A_IFNB_120h	MCF10A	IFNB	120	chr13	21949105	1321	0.27
MCF10A_IFNB_120h	MCF10A	IFNB	120	chr13	21949107	1336	0.72
MCF10A_IFNB_120h	MCF10A	IFNB	120	chr13	21949108	1338	0.4
MCF10A_IFNB_120h	MCF10A	IFNB	120	chr13	21949110	1333	0.43
MCF10A_IFNB_120h	MCF10A	IFNB	120	chr13	21949135	1343	0.01
MCF10A_IFNB_120h	MCF10A	IFNB	120	chr13	21949143	1343	0.02
MCF10A_IFNB_120h	MCF10A	IFNB	120	chr13	21949149	1354	0.18
MCF10A_IFNB_120h	MCF10A	IFNB	120	chr13	21949151	1354	0.91
MCF10A_IFNB_120h	MCF10A	IFNB	120	chr13	21949161	1349	0.95
MCF10A_IFNB_120h	MCF10A	IFNB	120	chr13	21949164	1348	0.19
MCF10A_IFNB_120h	MCF10A	IFNB	120	chr13	21949165	1349	0.84
MCF10A_IFNB_120h	MCF10A	IFNB	120	chr13	21949173	1358	0.22
MCF10A_IFNB_120h	MCF10A	IFNB	120	chr13	21949186	1359	0.01
MCF10A_IFNB_120h	MCF10A	IFNB	120	chr13	21949188	1359	0.24
MCF10A_IFNB_120h	MCF10A	IFNB	120	chr13	21949190	1359	0.03
MCF10A_IFNB_120h	MCF10A	IFNB	120	chr13	21949191	1359	0.23
MCF10A_IFNB_120h	MCF10A	IFNB	120	chr13	21949197	1359	0.77
MCF10A_IFNB_120h	MCF10A	IFNB	120	chr13	21949210	1359	0.3
MCF10A_IFNB_120h	MCF10A	IFNB	120	chr13	21949211	1359	0.78
MCF10A_IFNB_120h	MCF10A	IFNB	120	chr13	21949235	1358	0.06
MCF10A_IFNB_120h	MCF10A	IFNB	120	chr13	21949240	1358	0.01
MCF10A_IFNB_120h	MCF10A	IFNB	120	chr13	21949243	1358	0.12
MCF10A_IFNB_120h	MCF10A	IFNB	120	chr13	21949247	1358	0.31
MCF10A_IFNB_120h	MCF10A	IFNB	120	chr13	21949267	1328	1
MCF10A_IFNB_120h	MCF10A	IFNB	120	chr8	103841636	2974	0.2
MCF10A_IFNB_120h	MCF10A	IFNB	120	chr8	103841637	3034	0.03
MCF10A_IFNB_120h	MCF10A	IFNB	120	chr8	103841710	3035	0
MCF10A_IFNG_120h	MCF10A	IFNG	120	chr1	220231245	1102	0.05
MCF10A_IFNG_120h	MCF10A	IFNG	120	chr1	220231254	1068	0.3
MCF10A_IFNG_120h	MCF10A	IFNG	120	chr1	220231261	1057	0.1
MCF10A_IFNG_120h	MCF10A	IFNG	120	chr1	220231263	1056	0.89
MCF10A_IFNG_120h	MCF10A	IFNG	120	chr1	220231266	1057	0.01
MCF10A_IFNG_120h	MCF10A	IFNG	120	chr1	220231275	1048	0.78
MCF10A_IFNG_120h	MCF10A	IFNG	120	chr1	220231276	1057	0.47
MCF10A_IFNG_120h	MCF10A	IFNG	120	chr1	220231277	1057	0.05
MCF10A_IFNG_120h	MCF10A	IFNG	120	chr1	220231298	1046	0.07
MCF10A_IFNG_120h	MCF10A	IFNG	120	chr1	220231326	1046	0.02
MCF10A_IFNG_120h	MCF10A	IFNG	120	chr1	220231330	1045	0.98
MCF10A_IFNG_120h	MCF10A	IFNG	120	chr1	220231338	1045	0.3
MCF10A_IFNG_120h	MCF10A	IFNG	120	chr1	220231347	1044	0.61
MCF10A_IFNG_120h	MCF10A	IFNG	120	chr1	220231352	1042	0.23
MCF10A_IFNG_120h	MCF10A	IFNG	120	chr1	220231355	1045	0.05
MCF10A_IFNG_120h	MCF10A	IFNG	120	chr1	220231361	1045	0.03
MCF10A_IFNG_120h	MCF10A	IFNG	120	chr1	220231370	1046	0.16
MCF10A_IFNG_120h	MCF10A	IFNG	120	chr1	220231371	1046	0.1
MCF10A_IFNG_120h	MCF10A	IFNG	120	chr1	220231381	1219	0.1
MCF10A_IFNG_120h	MCF10A	IFNG	120	chr1	220231406	1259	0.14
MCF10A_IFNG_120h	MCF10A	IFNG	120	chr1	220231418	1273	0.12
MCF10A_IFNG_120h	MCF10A	IFNG	120	chr1	220231431	1276	0.02
MCF10A_IFNG_120h	MCF10A	IFNG	120	chr1	220231455	1270	0.46
MCF10A_IFNG_120h	MCF10A	IFNG	120	chr1	220231456	1278	0.15
MCF10A_IFNG_120h	MCF10A	IFNG	120	chr1	220231461	1276	0.21
MCF10A_IFNG_120h	MCF10A	IFNG	120	chr1	220231471	1278	0.14
MCF10A_IFNG_120h	MCF10A	IFNG	120	chr1	220231484	1276	0.78
MCF10A_IFNG_120h	MCF10A	IFNG	120	chr1	220231485	1278	0.01
MCF10A_IFNG_120h	MCF10A	IFNG	120	chr1	220231487	1277	0.94
MCF10A_IFNG_120h	MCF10A	IFNG	120	chr1	220231492	1278	0.01
MCF10A_IFNG_120h	MCF10A	IFNG	120	chr10	75008712	3025	0
MCF10A_IFNG_120h	MCF10A	IFNG	120	chr10	75008729	3036	0.05
MCF10A_IFNG_120h	MCF10A	IFNG	120	chr10	75008731	3035	0.54
MCF10A_IFNG_120h	MCF10A	IFNG	120	chr10	75008734	3036	0.01
MCF10A_IFNG_120h	MCF10A	IFNG	120	chr10	75008748	3035	0.08
MCF10A_IFNG_120h	MCF10A	IFNG	120	chr10	75008749	3036	0.04
MCF10A_IFNG_120h	MCF10A	IFNG	120	chr10	75008753	3036	0.02
MCF10A_IFNG_120h	MCF10A	IFNG	120	chr10	75008766	3036	0.01
MCF10A_IFNG_120h	MCF10A	IFNG	120	chr10	75008769	3036	0.01
MCF10A_IFNG_120h	MCF10A	IFNG	120	chr10	75008774	3036	0.01
MCF10A_IFNG_120h	MCF10A	IFNG	120	chr10	75008779	3036	0.01
MCF10A_IFNG_120h	MCF10A	IFNG	120	chr10	75008784	3015	0.07
MCF10A_IFNG_120h	MCF10A	IFNG	120	chr10	75008785	3016	0.01
MCF10A_IFNG_120h	MCF10A	IFNG	120	chr10	75008788	3016	0.03
MCF10A_IFNG_120h	MCF10A	IFNG	120	chr10	75008792	3016	0.13
MCF10A_IFNG_120h	MCF10A	IFNG	120	chr10	75008797	3004	0.2
MCF10A_IFNG_120h	MCF10A	IFNG	120	chr10	75008805	2985	0.06
MCF10A_IFNG_120h	MCF10A	IFNG	120	chr10	75008809	2985	0.07
MCF10A_IFNG_120h	MCF10A	IFNG	120	chr10	75008815	2985	0.48
MCF10A_IFNG_120h	MCF10A	IFNG	120	chr10	75008817	2984	0.57
MCF10A_IFNG_120h	MCF10A	IFNG	120	chr10	75008821	2985	0.01
MCF10A_IFNG_120h	MCF10A	IFNG	120	chr10	75008841	2959	0.34
MCF10A_IFNG_120h	MCF10A	IFNG	120	chr10	75008844	2743	0.11
MCF10A_IFNG_120h	MCF10A	IFNG	120	chr10	75008845	2960	0.19
MCF10A_IFNG_120h	MCF10A	IFNG	120	chr10	75008846	2961	0.1
MCF10A_IFNG_120h	MCF10A	IFNG	120	chr10	75008847	2961	0.13
MCF10A_IFNG_120h	MCF10A	IFNG	120	chr10	75008848	2961	0.01
MCF10A_IFNG_120h	MCF10A	IFNG	120	chr10	75008849	2961	0
MCF10A_IFNG_120h	MCF10A	IFNG	120	chr10	75008853	2941	0
MCF10A_IFNG_120h	MCF10A	IFNG	120	chr10	75008854	2959	0.05
MCF10A_IFNG_120h	MCF10A	IFNG	120	chr10	75008855	2961	0.12
MCF10A_IFNG_120h	MCF10A	IFNG	120	chr10	75008856	2960	0.04
MCF10A_IFNG_120h	MCF10A	IFNG	120	chr10	75008859	2961	0.01
MCF10A_IFNG_120h	MCF10A	IFNG	120	chr10	75008872	2961	0.05
MCF10A_IFNG_120h	MCF10A	IFNG	120	chr10	75008873	2961	0.15
MCF10A_IFNG_120h	MCF10A	IFNG	120	chr10	75008876	2960	0.52
MCF10A_IFNG_120h	MCF10A	IFNG	120	chr10	75008878	2959	0.05
MCF10A_IFNG_120h	MCF10A	IFNG	120	chr10	75008880	2961	0.11
MCF10A_IFNG_120h	MCF10A	IFNG	120	chr10	75008881	2961	0.01
MCF10A_IFNG_120h	MCF10A	IFNG	120	chr10	75008890	2961	0.01
MCF10A_IFNG_120h	MCF10A	IFNG	120	chr10	75008893	2961	0.01
MCF10A_IFNG_120h	MCF10A	IFNG	120	chr10	75008895	2961	0.01
MCF10A_IFNG_120h	MCF10A	IFNG	120	chr10	75008903	2961	0.01
MCF10A_IFNG_120h	MCF10A	IFNG	120	chr10	75008907	2961	0.05
MCF10A_IFNG_120h	MCF10A	IFNG	120	chr10	75008908	3014	0
MCF10A_IFNG_120h	MCF10A	IFNG	120	chr10	75008913	3014	0.05
MCF10A_IFNG_120h	MCF10A	IFNG	120	chr10	75008919	3014	0
MCF10A_IFNG_120h	MCF10A	IFNG	120	chr10	75008940	3001	0
MCF10A_IFNG_120h	MCF10A	IFNG	120	chr10	75008943	3001	0.01
MCF10A_IFNG_120h	MCF10A	IFNG	120	chr10	75008948	3000	0.14
MCF10A_IFNG_120h	MCF10A	IFNG	120	chr10	75008949	3001	0.13
MCF10A_IFNG_120h	MCF10A	IFNG	120	chr10	75008955	2999	0.82
MCF10A_IFNG_120h	MCF10A	IFNG	120	chr10	75008957	3026	0.03
MCF10A_IFNG_120h	MCF10A	IFNG	120	chr10	75008965	3024	0.39
MCF10A_IFNG_120h	MCF10A	IFNG	120	chr10	75008980	3026	0.01
MCF10A_IFNG_120h	MCF10A	IFNG	120	chr10	75008981	3027	0.01
MCF10A_IFNG_120h	MCF10A	IFNG	120	chr10	75008996	3030	0
MCF10A_IFNG_120h	MCF10A	IFNG	120	chr1	220231884	1109	0.01
MCF10A_IFNG_120h	MCF10A	IFNG	120	chr1	220231885	1108	0.02
MCF10A_IFNG_120h	MCF10A	IFNG	120	chr1	220231886	1105	0.04
MCF10A_IFNG_120h	MCF10A	IFNG	120	chr1	220231887	1094	0.15
[truncated: 5,856 more rows]
