# Supplementary material for: Principles Governing A-to-I RNA Editing in the Breast Cancer Transcriptome
Source: Cell Rep. 2015 Oct 1;13(2):277–89. doi: 10.1016/j.celrep.2015.09.032 (PMC5326813; doi:10.1016/j.celrep.2015.09.032)
Supplement: Table S7. ADAR RT-PCR mRNA Expression in In Vitro IFN Experiments, Related to Figures 4 and 5 [file mmc8.xlsx]

## Sheet: IFN Exp. PCR
cell line	treatment	time	2−ΔΔCt p110	2−ΔΔCt p150
MCF7	NT	0	1	1
MCF7	IFN-α	24	0.789042	0.954837
MCF7	IFN-α	48	0.889391	3.00295
MCF7	IFN-α	120	1.27462	9.49872
MCF7	NT	0	1	1
MCF7	IFN-β	24	1.5086	34.8163
MCF7	IFN-β	48	1.50597	15.5946
MCF7	IFN-β	120	1.53677	21.8179
MCF7	NT	0	1	1
MCF7	IFN-γ	24	1.51644	12.0114
MCF7	IFN-γ	48	1.04448	5.63735
MCF7	IFN-γ	120	0.967558	6.71913
MDA-MB-231	NT	0	1	1
MDA-MB-231	IFN-α	24	1.20013	10.9054
MDA-MB-231	IFN-α	48	1.57677	11.3973
MDA-MB-231	IFN-α	120	1.38504	6.03762
MDA-MB-231	NT	0	1	1
MDA-MB-231	IFN-β	24	1.34811	12.7592
MDA-MB-231	IFN-β	48	1.48359	9.72915
MDA-MB-231	IFN-β	120	1.394	6.31577
MDA-MB-231	NT	0	1	1
MDA-MB-231	IFN-γ	24	1.5991	25.8306
MDA-MB-231	IFN-γ	48	1.43019	6.38909
MDA-MB-231	IFN-γ	120	1.23634	5.14739
BT-474	NT	0	1	1
BT-474	IFN-α	24	0.87582	8.07523
BT-474	IFN-α	48	1.14874	8.85259
BT-474	IFN-α	120	1.45902	15.6853
BT-474	NT	0	1	1
BT-474	IFN-β	24	0.705622	6.2865
BT-474	IFN-β	48	0.839831	2.79659
BT-474	IFN-β	120	1.20889	6.99734
BT-474	NT	0	1	1
BT-474	IFN-γ	24	0.987733	1.31124
BT-474	IFN-γ	48	1.4772	5.3781
BT-474	IFN-γ	120	1.47988	3.86346
MCF10A	NT	0	1	1
MCF10A	IFN-α	24	1.19322	13.2764
MCF10A	IFN-α	48	0.943067	16.9631
MCF10A	IFN-α	120	1.40829	47.6729
MCF10A	NT	0	1	1
MCF10A	IFN-β	24	1.0209	30.6859
MCF10A	IFN-β	48	1.04634	47.9181
MCF10A	IFN-β	120	1.19627	25.6777
